# Supplementary material for: 5-Chloro-3-ethyl­sulfinyl-2-(4-iodo­phen­yl)-7-methyl-1-benzofuran
Source: Acta Crystallogr Sect E Struct Rep Online. 2010 Aug 11;66(Pt 9):o2277. doi: 10.1107/S160053681003134X (PMC3007935; doi:10.1107/S160053681003134X)
Supplement: Supplementary file 2 [file e-66-o2277-Isup2.hkl]

# 
# h,k,l, Fc-squared, Fo-squared, sigma(Fo-squared) and status flag 
# 
data_I
_shelx_title ' 1034 IN P-1' 
_shelx_refln_list_code          4 
_shelx_F_calc_maximum      170.77 
_exptl_crystal_F_000       436.00 
_reflns_d_resolution_high  0.7693 
 
loop_ 
 _symmetry_equiv_pos_as_xyz 
 'x, y, z' 
 '-x, -y, -z' 
 
_cell_length_a     7.8013 
_cell_length_b    10.4240 
_cell_length_c    11.6003 
_cell_angle_alpha 115.962 
_cell_angle_beta   98.040 
_cell_angle_gamma  96.661 
 
_shelx_F_squared_multiplier     1.000 
 
loop_ 
 _refln_index_h 
 _refln_index_k 
 _refln_index_l 
 _refln_F_squared_calc 
 _refln_F_squared_meas 
 _refln_F_squared_sigma 
 _refln_observed_status 
   1   0   0        3.39        6.34      0.50 o 
   2   0   0      206.73      181.27      2.16 o 
   3   0   0     2421.83     2433.84     24.21 o 
   4   0   0     3099.60     3166.63     31.50 o 
   5   0   0       15.32       24.55      1.22 o 
   6   0   0      447.12      453.72      6.31 o 
   7   0   0      376.89      384.99      6.14 o 
   8   0   0      130.13      131.56      3.40 o 
   9   0   0        0.23        0.41      1.40 o 
  -9   1   0       58.32       53.29      3.42 o 
  -8   1   0       57.72       56.57      3.11 o 
  -7   1   0       33.92       35.29      1.80 o 
  -6   1   0     1755.75     1721.40     19.51 o 
  -5   1   0      405.93      393.13      4.84 o 
  -4   1   0        1.31        2.41      0.81 o 
  -3   1   0     3590.63     3745.71     39.69 o 
  -2   1   0     1170.99     1159.04     14.24 o 
  -1   1   0     1639.34     1789.48     50.65 o 
   0   1   0       73.46       80.03      4.45 o 
   1   1   0     3832.99     3755.20     54.75 o 
   2   1   0     5230.80     5067.64     94.66 o 
   3   1   0      147.55      160.86      2.23 o 
   4   1   0     5835.39     5757.68     58.15 o 
   5   1   0      538.72      539.69      7.02 o 
   6   1   0      197.36      191.10      3.49 o 
   7   1   0      264.54      262.12      5.32 o 
   8   1   0      474.07      478.35      8.45 o 
   9   1   0        6.33        3.97      1.63 o 
 -10   2   0        5.28       -1.73      3.70 o 
  -9   2   0       26.60       28.51      2.63 o 
  -8   2   0      248.37      246.57      5.81 o 
  -7   2   0      249.09      240.66      4.73 o 
  -6   2   0      654.56      648.81      8.09 o 
  -5   2   0      304.65      286.08      4.45 o 
  -4   2   0     1080.98     1070.99     13.09 o 
  -3   2   0      847.99      962.90     13.89 o 
  -1   2   0     4495.73     4262.63     58.49 o 
   0   2   0     2173.58     2376.95     31.78 o 
   1   2   0     3888.51     3978.96     84.19 o 
   2   2   0     4605.99     4808.44     84.28 o 
   3   2   0      770.86      750.08      8.42 o 
   4   2   0      257.28      248.78      3.84 o 
   5   2   0      312.29      346.07      5.52 o 
   6   2   0     1356.33     1329.09     15.79 o 
   7   2   0       63.31       62.88      2.62 o 
   8   2   0       35.59       42.14      2.71 o 
   9   2   0       53.10       56.36      3.32 o 
 -10   3   0       54.17       53.10      7.16 o 
  -9   3   0        0.01       -0.48      1.50 o 
  -8   3   0       58.19       72.07      3.51 o 
  -7   3   0      358.36      352.11      6.92 o 
  -6   3   0      166.22      166.53      3.66 o 
  -5   3   0      106.94      126.39      2.85 o 
  -4   3   0     1584.70     1530.94     21.91 o 
  -3   3   0     3471.20     3517.43     48.36 o 
  -2   3   0      101.88      135.52      2.75 o 
  -1   3   0      213.11      219.31      3.53 o 
   0   3   0    16108.85    14601.84    195.35 o 
   1   3   0      802.44      878.85     10.50 o 
   2   3   0     1957.87     2049.00     24.09 o 
   3   3   0     1606.67     1657.29     17.68 o 
   4   3   0     2378.19     2457.94     28.03 o 
   5   3   0       10.06       13.49      1.21 o 
   6   3   0     1008.17      998.04     15.31 o 
   7   3   0      199.73      199.85      4.29 o 
   8   3   0       22.16       15.97      2.19 o 
   9   3   0        3.86        6.58      2.03 o 
  -9   4   0       53.55       52.04      4.25 o 
  -8   4   0        1.14       -0.88      1.37 o 
  -7   4   0       11.23        9.85      1.62 o 
  -6   4   0      597.82      601.49      9.33 o 
  -5   4   0      261.82      264.01      4.96 o 
  -4   4   0     1430.94     1509.02     21.59 o 
  -3   4   0     1668.25     1690.72     23.78 o 
  -2   4   0     2533.94     2670.05     36.63 o 
  -1   4   0      146.53      145.34      3.10 o 
   0   4   0     2185.11     2147.59     29.04 o 
   1   4   0     1509.64     1495.60     17.55 o 
   2   4   0      102.55       86.35      1.87 o 
   3   4   0       48.79       46.59      1.36 o 
   4   4   0     3823.36     3784.67     41.08 o 
   5   4   0       75.90       77.06      4.17 o 
   6   4   0      210.44      190.91      4.50 o 
   7   4   0      144.87      151.37      5.23 o 
   8   4   0      193.17      220.23      6.32 o 
  -9   5   0       38.36       39.03      3.84 o 
  -8   5   0       24.25       26.85      2.43 o 
  -7   5   0       83.43       83.07      3.71 o 
  -6   5   0      405.29      419.56     10.56 o 
  -5   5   0      520.68      553.53     10.77 o 
  -4   5   0      552.86      573.72      9.03 o 
  -3   5   0      198.99      219.33      3.85 o 
  -2   5   0     6863.19     6691.47    166.74 o 
  -1   5   0     1051.87     1085.17     15.22 o 
   0   5   0        0.73        4.51      0.50 o 
   1   5   0      981.98     1030.92     13.00 o 
   2   5   0     1949.75     2025.74     22.19 o 
   3   5   0     1419.07     1428.58     17.73 o 
   4   5   0      699.15      663.47     10.00 o 
   5   5   0      324.14      326.14      6.13 o 
   6   5   0      180.50      177.25      5.03 o 
   7   5   0       58.36       57.28      3.14 o 
   8   5   0       99.49      106.60      4.53 o 
  -9   6   0        0.16       -0.29      2.43 o 
  -8   6   0       58.69       70.55      4.71 o 
  -7   6   0       92.05       84.86      3.61 o 
  -6   6   0        0.12        2.17      1.28 o 
  -5   6   0       64.05       57.51      2.61 o 
  -4   6   0      531.83      558.03     10.28 o 
  -3   6   0      978.00      975.48     16.59 o 
  -2   6   0      111.45       91.76      2.88 o 
  -1   6   0       74.62       69.29      2.42 o 
   0   6   0     1569.35     1583.62     22.10 o 
   1   6   0      559.14      567.55      7.59 o 
   2   6   0     2165.38     2194.04     25.35 o 
   3   6   0       26.86       29.79      3.11 o 
   4   6   0     1080.02     1057.94     14.98 o 
   5   6   0       81.72       81.05      3.78 o 
   6   6   0      255.33      256.27      6.53 o 
   7   6   0       96.79       94.13      6.49 o 
  -9   7   0       26.95       29.54      3.79 o 
  -8   7   0       19.46       25.20      3.26 o 
  -7   7   0       15.75       16.74      2.60 o 
  -6   7   0      168.03      160.14      9.14 o 
  -5   7   0      137.97      131.08      8.52 o 
  -4   7   0      298.64      345.14      8.96 o 
  -3   7   0      731.83      714.65     12.73 o 
  -2   7   0       97.79       97.86      4.03 o 
  -1   7   0       46.55       53.44      1.76 o 
   0   7   0      417.29      413.95      6.16 o 
   1   7   0     2071.26     2107.76     27.30 o 
   2   7   0       72.58       75.72      3.08 o 
   3   7   0        0.44        0.84      0.92 o 
   4   7   0      631.00      608.89     12.85 o 
   5   7   0      180.48      189.99      5.01 o 
   6   7   0        4.64        7.00      1.70 o 
  -8   8   0        1.70        5.35      2.72 o 
  -7   8   0       19.36       14.24      3.09 o 
  -6   8   0       95.04       96.13     12.10 o 
  -5   8   0      107.82      107.00      8.03 o 
  -4   8   0       30.73       29.82      2.35 o 
  -3   8   0       86.07       89.72      3.79 o 
  -2   8   0      868.00      900.50     21.98 o 
  -1   8   0      301.10      293.66      8.03 o 
   0   8   0       23.13       24.59      1.78 o 
   1   8   0       14.90       18.14      1.45 o 
   2   8   0      716.87      718.79     11.96 o 
   3   8   0       16.01       19.69      2.03 o 
   4   8   0      123.13      116.51      4.06 o 
   5   8   0      126.83      126.42      5.18 o 
   6   8   0        7.44        5.98      2.11 o 
  -8   9   0        6.52        4.20      4.69 o 
  -7   9   0       19.44       12.35      4.20 o 
  -6   9   0        7.97        7.16      3.95 o 
  -5   9   0       91.73       85.71      7.16 o 
  -4   9   0        9.22        6.42      3.21 o 
  -3   9   0      117.72      107.69      6.92 o 
  -2   9   0      134.12      126.46      7.41 o 
  -1   9   0      404.92      407.08     10.65 o 
   0   9   0        7.28       11.88      1.92 o 
   1   9   0      135.87      141.11      4.66 o 
   2   9   0      419.10      448.66     12.57 o 
   3   9   0       74.34       74.92      3.62 o 
   4   9   0       87.08       97.44      5.20 o 
   5   9   0        0.93        0.29      1.93 o 
  -7  10   0        0.43       -1.73      3.70 o 
  -6  10   0       26.00       16.80      4.45 o 
  -5  10   0       26.07       22.97      4.45 o 
  -4  10   0       60.32       60.76      5.68 o 
  -3  10   0       42.12       38.04      4.45 o 
  -2  10   0      107.15      104.23      6.67 o 
  -1  10   0        6.79        1.98      2.22 o 
   0  10   0      102.51      108.16      4.98 o 
   1  10   0      210.36      240.04      6.74 o 
   2  10   0       42.39       43.72      3.67 o 
   3  10   0       26.81       24.07      5.56 o 
  -6  11   0        1.46        0.74      3.46 o 
  -5  11   0       82.08       78.05      6.92 o 
  -4  11   0       24.09       24.70      4.20 o 
  -3  11   0       15.85       13.58      3.21 o 
  -2  11   0       11.33        8.15      2.96 o 
  -1  11   0       40.79       42.24      4.69 o 
   0  11   0       36.45       43.21      4.20 o 
   1  11   0        3.67        5.54      2.00 o 
   2  11   0       70.08       59.61      4.37 o 
  -3  12   0       27.51       29.64      4.20 o 
  -2  12   0        3.62        0.25      2.47 o 
  -1  12   0       89.31       89.16      6.92 o 
  -1 -12   1       37.73       42.73      5.19 o 
   0 -12   1       33.30       33.49      3.38 o 
   1 -12   1        0.13       -0.99      1.57 o 
   2 -12   1       14.82        9.88      2.96 o 
   3 -12   1       18.02       20.99      3.95 o 
   4 -12   1        5.41        4.20      3.21 o 
  -3 -11   1       28.13       24.70      4.69 o 
  -2 -11   1       26.33       30.17      3.30 o 
  -1 -11   1       14.40       13.69      1.90 o 
   0 -11   1        4.47        3.87      1.83 o 
   1 -11   1      202.65      204.51     10.13 o 
   2 -11   1       75.71       61.25      5.19 o 
   3 -11   1       27.80       23.46      3.95 o 
   4 -11   1       14.55       14.57      3.70 o 
   5 -11   1        1.55        3.70      3.21 o 
   6 -11   1       10.93        8.89      4.45 o 
  -4 -10   1       83.51       81.11      5.41 o 
  -3 -10   1       36.86       41.50      3.67 o 
  -2 -10   1       68.34       76.93     11.73 o 
  -1 -10   1       30.07       34.58      2.56 o 
   0 -10   1        1.58        6.36      4.70 o 
   1 -10   1      112.30      112.13      6.67 o 
   2 -10   1        6.73        7.90      2.72 o 
   3 -10   1      194.74      192.65      9.88 o 
   4 -10   1       15.49       10.62      3.46 o 
   5 -10   1       41.75       36.80      5.19 o 
   6 -10   1       30.84       27.91      5.43 o 
   7 -10   1        1.28       -1.48      3.95 o 
  -5  -9   1       17.96       14.26      2.40 o 
  -4  -9   1       49.39       48.39      3.18 o 
  -3  -9   1      284.68      298.33      7.48 o 
  -2  -9   1        0.72        1.04      1.22 o 
  -1  -9   1      308.39      312.04      7.56 o 
   0  -9   1      893.39      872.30     19.65 o 
   1  -9   1        0.09        1.40      1.36 o 
   2  -9   1       20.93       21.24      3.21 o 
   3  -9   1      189.44      186.97      9.63 o 
   4  -9   1      150.15      163.01      9.14 o 
   5  -9   1       75.65       63.72      6.42 o 
   6  -9   1        7.55        2.22      3.46 o 
   7  -9   1      122.59      127.20      9.63 o 
   8  -9   1        0.27        1.98      4.45 o 
  -6  -8   1      235.94      243.00      8.43 o 
  -5  -8   1        3.55        3.12      1.61 o 
  -4  -8   1        0.69        0.82      1.28 o 
  -3  -8   1      457.56      495.39     10.38 o 
  -2  -8   1       65.15       70.84      2.64 o 
  -1  -8   1        1.78        2.46      0.92 o 
   0  -8   1       27.32       27.88      2.84 o 
   1  -8   1     1099.27     1120.12     23.73 o 
   2  -8   1        0.69        2.15      2.10 o 
   3  -8   1       13.90       11.86      3.46 o 
   4  -8   1      573.66      569.81     20.75 o 
   5  -8   1       63.27       81.13      4.07 o 
   6  -8   1        0.20       -1.49      1.49 o 
   7  -8   1       54.29       63.76      3.24 o 
   8  -8   1       42.63       39.33      3.68 o 
  -7  -7   1        4.03        3.85      1.72 o 
  -6  -7   1       47.80       47.01      3.11 o 
  -5  -7   1      279.88      269.76      6.44 o 
  -4  -7   1      255.53      260.72      6.81 o 
  -3  -7   1      199.29      186.20      3.71 o 
  -2  -7   1     1359.33     1333.92     16.66 o 
  -1  -7   1      471.15      478.27      6.42 o 
   0  -7   1      501.38      529.88      7.33 o 
   1  -7   1     1893.03     1926.20     26.43 o 
   2  -7   1     1028.14     1082.28     17.21 o 
   3  -7   1        1.34        1.28      1.48 o 
   4  -7   1       81.52       79.18      4.20 o 
   5  -7   1      641.99      640.38     15.19 o 
   6  -7   1       81.30       86.15      6.01 o 
   7  -7   1        3.00        5.61      1.63 o 
   8  -7   1       15.72        9.37      2.78 o 
   9  -7   1       16.01       16.19      3.13 o 
  -7  -6   1      106.18      114.29      4.76 o 
  -6  -6   1      102.74      108.12      4.01 o 
  -5  -6   1      407.29      406.21      7.26 o 
  -4  -6   1      223.55      211.67      4.46 o 
  -3  -6   1      846.97      842.88     11.65 o 
  -2  -6   1       85.55       89.06      2.12 o 
  -1  -6   1      886.04      876.61     10.62 o 
   0  -6   1      619.10      546.94      7.33 o 
   1  -6   1      150.82      166.59      3.05 o 
   2  -6   1     1236.34     1270.18     20.92 o 
   3  -6   1      790.95      797.40     13.67 o 
   4  -6   1      584.66      610.07     14.90 o 
   5  -6   1      297.73      285.69      6.58 o 
   6  -6   1      147.17      148.58      4.60 o 
   7  -6   1      117.77      124.67      4.41 o 
   8  -6   1        0.13       -1.13      1.38 o 
   9  -6   1       24.91       20.20      3.30 o 
  -8  -5   1        1.38        2.56      1.66 o 
  -7  -5   1       46.25       43.67      2.77 o 
  -6  -5   1      964.98      948.24     15.79 o 
  -5  -5   1       83.49       86.37      3.38 o 
  -4  -5   1       62.93       53.44      1.69 o 
  -3  -5   1     1889.59     1986.56     23.80 o 
  -2  -5   1     3046.68     3144.28     36.56 o 
  -1  -5   1     1385.11     1513.46     17.31 o 
   0  -5   1     3800.52     4179.44     55.80 o 
   1  -5   1     2615.06     2646.91     40.31 o 
   2  -5   1      215.01      221.91      4.37 o 
   3  -5   1      692.50      715.79     10.32 o 
   4  -5   1     1212.70     1202.01     17.47 o 
   5  -5   1      239.60      234.66      5.65 o 
   6  -5   1        0.05       -1.71      1.81 o 
   7  -5   1      176.50      182.17      5.40 o 
   8  -5   1      161.36      160.19      5.36 o 
   9  -5   1       11.12        8.07      2.05 o 
  -8  -4   1       55.75       60.60      3.85 o 
  -7  -4   1        2.49        0.78      1.33 o 
  -6  -4   1      130.62      134.16      3.66 o 
  -5  -4   1     1733.93     1720.97     21.45 o 
  -4  -4   1       98.64      128.68      5.49 o 
  -3  -4   1       46.54       38.24      1.29 o 
  -2  -4   1     2390.50     2220.76     26.00 o 
  -1  -4   1      924.74      953.01     11.06 o 
   0  -4   1      191.52      209.38      3.39 o 
   1  -4   1     4428.78     4250.42     80.86 o 
   2  -4   1     4600.43     4705.66     64.23 o 
   3  -4   1        0.31        3.83      0.78 o 
   4  -4   1        9.60        8.68      2.36 o 
   5  -4   1     1635.72     1685.66     24.30 o 
   6  -4   1       84.73       82.11      3.36 o 
   7  -4   1        5.21        5.99      1.52 o 
   8  -4   1      179.90      177.42      5.66 o 
   9  -4   1       38.90       41.56      3.12 o 
  -9  -3   1        0.08        0.92      1.66 o 
  -8  -3   1      560.95      545.42     13.97 o 
  -7  -3   1        2.18        2.05      1.35 o 
  -6  -3   1      289.66      310.73      5.28 o 
  -5  -3   1     1388.92     1403.94     16.82 o 
  -4  -3   1     1775.94     1789.16     19.20 o 
  -3  -3   1      323.58      328.60      4.49 o 
  -2  -3   1     2405.17     2651.46     30.74 o 
  -1  -3   1     9322.26     8713.56    105.60 o 
   0  -3   1     2616.50     2733.81     41.88 o 
   1  -3   1      312.01      348.50      5.91 o 
   2  -3   1     2603.37     2698.81     37.19 o 
   3  -3   1     1013.03     1057.13     13.30 o 
   4  -3   1     1009.77      986.30     12.77 o 
   5  -3   1      733.10      728.97     10.02 o 
   6  -3   1      868.65      853.08     11.22 o 
   7  -3   1       64.17       73.45      2.43 o 
   8  -3   1       16.14       14.63      2.22 o 
   9  -3   1      133.07      126.89      5.07 o 
  -9  -2   1       24.40       30.94      2.65 o 
  -8  -2   1        1.37       -0.64      1.39 o 
  -7  -2   1      383.56      359.99      5.98 o 
  -6  -2   1      989.17      967.55     12.39 o 
  -5  -2   1       99.86      101.95      2.11 o 
  -4  -2   1      835.27      754.18      9.32 o 
  -3  -2   1     2158.60     2237.64     23.32 o 
  -2  -2   1     6183.38     6182.88     76.54 o 
  -1  -2   1     5843.56     5495.72     70.99 o 
   0  -2   1    14175.81    12344.67    241.17 o 
   1  -2   1     3991.94     3956.28    150.13 o 
   2  -2   1      958.58     1049.27     31.14 o 
   3  -2   1     1901.51     1898.93     21.41 o 
   4  -2   1     2388.45     2408.47     27.22 o 
   5  -2   1      406.54      430.95      5.70 o 
   6  -2   1      539.08      542.49      7.74 o 
   7  -2   1      173.09      179.87      4.57 o 
   8  -2   1      498.85      471.83      8.04 o 
   9  -2   1       20.55       23.89      2.14 o 
  -9  -1   1       41.27       50.14      4.81 o 
  -8  -1   1      292.66      287.72      6.71 o 
  -7  -1   1      129.65      111.79      2.84 o 
  -6  -1   1      416.38      404.67      5.81 o 
  -5  -1   1     1053.63     1051.37     10.91 o 
  -4  -1   1       16.95       21.19      1.15 o 
  -3  -1   1      935.96      926.25      9.30 o 
  -2  -1   1     8356.00     7727.87     82.84 o 
  -1  -1   1      116.59      135.90      1.88 o 
   0  -1   1     1684.93     1720.15     33.43 o 
   1  -1   1     3972.56     3814.27     42.29 o 
   2  -1   1     3446.97     3488.66     42.34 o 
   3  -1   1      513.30      570.10      7.02 o 
   4  -1   1      831.44      851.07      9.08 o 
   5  -1   1     1720.11     1727.73     17.84 o 
   6  -1   1      450.38      440.16      6.16 o 
   7  -1   1      144.68      153.55      3.40 o 
   8  -1   1      147.84      148.24      3.59 o 
   9  -1   1       90.55       96.64      3.39 o 
  -9   0   1        6.13        6.06      1.93 o 
  -8   0   1      459.03      448.19      9.44 o 
  -7   0   1      127.24      137.49      3.45 o 
  -6   0   1       80.17       84.14      1.94 o 
  -5   0   1     1344.79     1351.92     14.17 o 
  -4   0   1     4812.75     4698.51     46.23 o 
  -3   0   1        3.41        5.07      0.35 o 
  -2   0   1    18996.21    16870.04    171.14 o 
  -1   0   1     9773.94     8236.85    171.96 o 
   0   0   1      611.15      682.42      9.95 o 
   1   0   1      966.73     1044.23     12.83 o 
   2   0   1     6852.84     6642.11    104.44 o 
   3   0   1     2812.19     2972.07     34.41 o 
   4   0   1       76.18       53.73      1.55 o 
   5   0   1      432.07      435.53      5.89 o 
   6   0   1     2207.15     2234.84     25.09 o 
   7   0   1       26.25       25.79      1.51 o 
   8   0   1        0.56        0.90      1.00 o 
   9   0   1       94.20       95.84      3.97 o 
 -10   1   1       64.27       56.07      7.66 o 
  -9   1   1       14.12       15.52      2.32 o 
  -8   1   1       38.25       37.23      2.42 o 
  -7   1   1      236.49      226.87      5.21 o 
  -6   1   1      323.43      322.88      5.09 o 
  -5   1   1       41.64       47.39      1.46 o 
  -4   1   1     2220.51     2154.77     25.47 o 
  -3   1   1      335.03      334.87      5.08 o 
  -2   1   1    29163.95    23676.34   1058.85 o 
  -1   1   1     5044.25     4626.10     64.05 o 
   0   1   1     2865.64     2919.28    102.28 o 
   1   1   1     1056.73     1093.36     11.84 o 
   2   1   1       75.93       67.01      1.41 o 
   3   1   1     3836.17     3964.46     41.90 o 
   4   1   1     2063.64     2142.75     23.24 o 
   5   1   1      101.64       94.73      2.36 o 
   6   1   1      466.52      470.96      6.68 o 
   7   1   1      241.94      250.61      4.78 o 
   8   1   1      357.40      347.21      6.26 o 
   9   1   1       17.38       18.78      2.39 o 
 -10   2   1       31.78       30.13      5.93 o 
  -9   2   1       45.50       38.53      5.68 o 
  -8   2   1      170.31      174.55      4.66 o 
  -7   2   1       95.84       98.07      3.16 o 
  -6   2   1      564.68      552.57      7.77 o 
  -5   2   1     1694.42     1683.95     22.70 o 
  -4   2   1     2977.85     3106.98     55.25 o 
  -3   2   1     3251.59     3285.29     42.44 o 
  -2   2   1     1246.19     1179.93     16.60 o 
  -1   2   1     1236.70     1349.84     18.70 o 
   0   2   1      906.44      985.88     12.76 o 
   1   2   1     1133.83     1199.49     13.56 o 
   2   2   1     6082.21     6012.21     82.70 o 
   3   2   1       41.85       39.29      1.14 o 
   4   2   1     2295.44     2461.75     29.24 o 
   5   2   1     1176.01     1126.67     14.58 o 
   6   2   1      412.37      402.70      6.59 o 
   7   2   1      157.81      165.88      4.18 o 
   8   2   1       15.79       15.50      1.76 o 
   9   2   1       49.12       49.40      3.23 o 
 -10   3   1        1.77       -3.46      3.46 o 
  -9   3   1        1.77        4.75      2.49 o 
  -8   3   1      250.95      253.38      6.82 o 
  -7   3   1       38.23       40.21      1.77 o 
  -6   3   1       74.21       66.58      3.18 o 
  -5   3   1       47.53       39.13      1.66 o 
  -4   3   1    12427.75    12397.89    334.22 o 
  -3   3   1       63.48       77.96      1.90 o 
  -2   3   1      742.98      743.65     12.58 o 
  -1   3   1     5496.73     5527.49    121.66 o 
   0   3   1      425.25      498.13      7.39 o 
   1   3   1      733.31      829.06     10.19 o 
   2   3   1     4608.64     4754.42     45.58 o 
   3   3   1      929.60      987.38     11.03 o 
   4   3   1       48.29       56.92      2.30 o 
   5   3   1      123.54      122.85      2.97 o 
   6   3   1     1197.89     1195.15     17.22 o 
   7   3   1       13.00       10.71      1.31 o 
   8   3   1       91.30       87.60      3.89 o 
  -9   4   1        4.60        1.98      2.27 o 
  -8   4   1       14.06       12.31      3.70 o 
  -7   4   1      401.13      415.87      9.56 o 
  -6   4   1       17.75       23.57      1.60 o 
  -5   4   1        0.66        2.00      0.68 o 
  -4   4   1     1216.83     1150.54     16.80 o 
  -3   4   1      345.80      354.57      6.79 o 
  -2   4   1      560.61      587.25      8.84 o 
  -1   4   1       87.38       79.46      2.25 o 
   0   4   1     4605.09     4635.11     61.96 o 
   1   4   1      895.65      902.71     11.19 o 
   2   4   1      173.69      181.18      2.86 o 
   3   4   1     1968.06     1952.91     21.79 o 
   4   4   1     1914.07     1871.54     23.08 o 
   5   4   1       15.35       15.53      1.38 o 
   6   4   1      151.47      153.32      4.06 o 
   7   4   1      142.50      140.71      4.14 o 
   8   4   1       30.06       28.99      3.39 o 
  -9   5   1        8.95        8.98      2.95 o 
  -8   5   1        5.82        6.54      2.53 o 
  -7   5   1        0.20       -1.72      1.72 o 
  -6   5   1     1481.89     1461.14     28.66 o 
  -5   5   1      345.52      351.15      6.22 o 
  -4   5   1       41.40       39.41      1.84 o 
  -3   5   1     1205.06     1258.32     18.10 o 
  -2   5   1      819.42      773.70     11.56 o 
  -1   5   1      240.23      230.83      4.89 o 
   0   5   1     2388.35     2484.86     34.00 o 
   1   5   1      860.08      896.47     11.30 o 
   2   5   1      819.60      848.64     10.12 o 
   3   5   1       65.57       63.87      1.92 o 
   4   5   1      461.35      487.17      8.03 o 
   5   5   1      376.84      374.10      6.95 o 
   6   5   1       18.71       18.12      1.72 o 
   7   5   1       89.99       90.91      4.57 o 
  -9   6   1        8.90       10.40      2.78 o 
  -8   6   1       23.63       28.77      3.44 o 
  -7   6   1       59.39       61.28      3.97 o 
  -6   6   1       58.81       60.60      2.93 o 
  -5   6   1       48.22       44.67      3.09 o 
  -4   6   1     1125.46     1171.44     37.22 o 
  -3   6   1        1.91        4.59      1.28 o 
  -2   6   1      586.16      580.65     10.58 o 
  -1   6   1     1462.75     1486.75     20.90 o 
   0   6   1       39.40       34.06      1.37 o 
   1   6   1       36.51       35.68      1.39 o 
   2   6   1     2342.40     2352.89     27.22 o 
   3   6   1      447.37      433.89      8.09 o 
   4   6   1       96.24      103.39      3.18 o 
   5   6   1       55.82       53.60      3.36 o 
   6   6   1      249.35      248.86      5.78 o 
   7   6   1        3.10        2.40      1.63 o 
  -9   7   1        1.94        0.50      2.28 o 
  -8   7   1       64.98       68.04      4.57 o 
  -7   7   1      109.40      115.88      7.90 o 
  -6   7   1        3.57        6.65      1.87 o 
  -5   7   1       10.15       11.48      3.09 o 
  -4   7   1      305.73      280.89      9.02 o 
  -3   7   1      138.19      144.13      3.88 o 
  -2   7   1       34.25       39.69      1.97 o 
  -1   7   1      165.14      175.28      3.71 o 
   0   7   1     1633.15     1630.88     25.76 o 
   1   7   1       21.04       25.08      1.36 o 
   2   7   1        7.26        9.51      0.94 o 
   3   7   1      611.31      613.01      9.70 o 
   4   7   1      214.18      216.31      5.00 o 
   5   7   1        5.27        4.42      1.31 o 
   6   7   1       90.69       85.52      3.84 o 
  -8   8   1        3.13        4.68      2.24 o 
  -7   8   1        0.10       -0.97      1.87 o 
  -6   8   1      221.63      225.91     12.35 o 
  -5   8   1       87.90       78.58      4.02 o 
  -4   8   1       40.26       40.02      4.94 o 
  -3   8   1      418.24      423.19     19.51 o 
  -2   8   1       23.72       20.04      1.60 o 
  -1   8   1      450.42      454.45      7.71 o 
   0   8   1      937.53      962.42     14.77 o 
   1   8   1      174.94      163.92      4.33 o 
   2   8   1       26.39       30.87      3.64 o 
   3   8   1        1.90        3.52      1.23 o 
   4   8   1      221.07      228.35      6.04 o 
   5   8   1       32.86       31.00      2.89 o 
  -7   9   1        2.85        0.49      3.46 o 
  -6   9   1       22.56       20.75      4.69 o 
  -5   9   1        2.13        3.70      3.21 o 
  -4   9   1       58.66       68.66      5.93 o 
  -3   9   1        4.25        9.14      2.96 o 
  -2   9   1      323.46      318.87     13.09 o 
  -1   9   1       20.42       30.25      2.70 o 
   0   9   1       64.49       44.68      3.14 o 
   1   9   1      170.46      177.08      5.46 o 
   2   9   1      164.11      167.72      5.31 o 
   3   9   1      143.73      149.69      5.03 o 
   4   9   1       44.14       44.91      2.85 o 
  -6  10   1        4.39        3.46      3.46 o 
  -5  10   1       16.22       13.83      3.95 o 
  -4  10   1       19.77       23.71      3.70 o 
  -3  10   1      236.27      221.30     10.62 o 
  -2  10   1      114.84      102.01      6.92 o 
  -1  10   1        2.84        0.74      2.22 o 
   0  10   1      101.23      100.50      4.96 o 
   1  10   1        7.50       10.90      2.27 o 
   2  10   1        3.44        4.59      4.20 o 
   3  10   1       58.63       67.01      4.08 o 
  -5  11   1        0.04        2.72      2.72 o 
  -4  11   1        1.95       -0.25      2.22 o 
  -3  11   1       13.74       20.50      3.70 o 
  -2  11   1       15.96        9.14      3.21 o 
  -1  11   1        0.91        3.46      2.47 o 
   0  11   1       70.58       72.37      6.42 o 
   1  11   1       74.09       78.72      4.89 o 
  -1 -12   2      133.94      138.06      6.40 o 
   0 -12   2       12.55        6.55      3.21 o 
   1 -12   2        0.58        1.43      1.72 o 
   2 -12   2       11.71       11.36      2.96 o 
   3 -12   2       66.35       65.45      5.93 o 
   4 -12   2        2.16        1.98      3.21 o 
   5 -12   2        3.26        1.48      3.21 o 
  -3 -11   2       42.07       36.06      5.43 o 
  -2 -11   2       26.01       22.08      2.78 o 
  -1 -11   2      109.07      104.30      5.20 o 
   0 -11   2      153.35      140.81      6.05 o 
   1 -11   2       12.03       15.06      2.59 o 
   2 -11   2        7.77       13.83      2.96 o 
   3 -11   2       92.98       85.95      6.92 o 
   4 -11   2        2.48        1.98      2.96 o 
   5 -11   2       13.34        8.64      3.70 o 
   6 -11   2       29.04       27.17      5.43 o 
  -4 -10   2        1.79        3.70      3.21 o 
  -3 -10   2      143.45      181.04     10.62 o 
  -2 -10   2        4.13        6.52      3.52 o 
  -1 -10   2      107.66      119.81      6.00 o 
   0 -10   2       12.86       17.35      2.98 o 
   1 -10   2      359.34      349.25     13.58 o 
   2 -10   2       56.75       66.19      5.43 o 
   3 -10   2       39.27       39.27      4.69 o 
   4 -10   2        6.38        6.67      3.46 o 
   5 -10   2       88.66       96.82      8.15 o 
   6 -10   2        0.85       -0.99      3.21 o 
   7 -10   2       12.09        8.64      4.69 o 
  -5  -9   2      168.63      172.59      6.74 o 
  -4  -9   2      176.21      169.18      6.86 o 
  -3  -9   2      147.18      131.56      6.42 o 
  -2  -9   2      139.60      123.54      7.64 o 
  -1  -9   2      611.30      620.56     12.43 o 
   0  -9   2        6.07        8.16      1.63 o 
   1  -9   2       34.06       34.83      3.70 o 
   2  -9   2      112.81      111.64      6.92 o 
   3  -9   2      242.14      214.14     10.37 o 
   4  -9   2        1.25       -1.23      2.72 o 
   5  -9   2      122.44      133.62      8.89 o 
   6  -9   2       77.10       75.58      6.92 o 
   7  -9   2        1.43        0.00      3.46 o 
   8  -9   2        0.16        0.00      3.95 o 
  -6  -8   2       26.58       33.68      3.13 o 
  -5  -8   2        5.84        1.76      1.70 o 
  -4  -8   2       95.98       96.29     10.13 o 
  -3  -8   2      311.32      315.70      7.27 o 
  -2  -8   2      412.84      365.44      6.85 o 
  -1  -8   2     1164.28     1185.74     17.65 o 
   0  -8   2      513.99      502.54     10.05 o 
   1  -8   2        0.55       -0.38      1.05 o 
   2  -8   2       22.00       24.21      3.70 o 
   3  -8   2     1224.39     1228.54     38.53 o 
   4  -8   2        1.55        0.49      2.72 o 
   5  -8   2       12.32       11.86      3.46 o 
   6  -8   2       53.23       51.36      3.31 o 
   7  -8   2      100.31       98.52      6.11 o 
   8  -8   2        6.16        4.91      1.81 o 
  -7  -7   2      135.42      141.33      5.07 o 
  -6  -7   2      164.70      164.74      5.14 o 
  -5  -7   2       15.79       19.46      1.96 o 
  -4  -7   2       35.43       28.55      1.61 o 
  -3  -7   2     1335.25     1295.18     17.28 o 
  -2  -7   2      196.47      197.36      3.73 o 
  -1  -7   2      106.61      125.37      5.45 o 
   0  -7   2      566.74      614.59     10.09 o 
   1  -7   2      601.74      570.94     12.79 o 
   2  -7   2     1380.21     1474.51     24.18 o 
   3  -7   2      255.51      250.53      6.64 o 
   4  -7   2      425.18      412.15     10.26 o 
   5  -7   2      181.51      191.61      5.11 o 
   6  -7   2       63.16       67.34      3.11 o 
   7  -7   2      162.72      154.00      6.55 o 
   8  -7   2        0.24        1.66      1.56 o 
   9  -7   2       11.41       15.16      4.57 o 
  -8  -6   2       82.32       80.35      4.16 o 
  -7  -6   2       11.29       10.26      1.94 o 
  -6  -6   2       20.70       19.10      2.02 o 
  -5  -6   2      369.88      378.56      7.71 o 
  -4  -6   2     1863.16     1806.21     22.29 o 
  -3  -6   2      636.95      631.01     10.84 o 
  -2  -6   2      228.05      204.96      3.45 o 
  -1  -6   2     1769.02     1768.47     22.11 o 
   0  -6   2      400.27      416.09      5.61 o 
   1  -6   2     3124.95     3249.65     51.59 o 
   2  -6   2        5.86        6.51      0.90 o 
   3  -6   2      991.16     1018.95     17.51 o 
   4  -6   2      101.50       99.18      3.18 o 
   5  -6   2      432.54      418.47      9.65 o 
   6  -6   2      227.83      227.76      5.95 o 
   7  -6   2        0.11        2.16      1.50 o 
   8  -6   2       28.49       21.55      3.39 o 
   9  -6   2       57.73       57.73      4.73 o 
  -8  -5   2       37.01       32.72      2.80 o 
  -7  -5   2      213.94      225.47      6.07 o 
  -6  -5   2       27.47       29.48      2.22 o 
  -5  -5   2      266.05      247.51      4.21 o 
  -4  -5   2     1236.31     1298.50     16.32 o 
  -3  -5   2      425.55      422.88      6.06 o 
  -2  -5   2      165.57      220.38      3.68 o 
  -1  -5   2      860.82      802.77     10.43 o 
   0  -5   2     7230.32     7260.63    215.15 o 
   1  -5   2        0.31        8.40      1.98 o 
   2  -5   2        4.48       16.71      4.69 o 
   3  -5   2     3990.14     4030.06     64.49 o 
   4  -5   2      974.31      981.58     17.20 o 
   5  -5   2      238.97      230.90      5.70 o 
   6  -5   2       86.26       84.12      3.47 o 
   7  -5   2      222.42      213.44      6.13 o 
   8  -5   2        0.03        1.24      2.15 o 
   9  -5   2       10.90       11.99      2.17 o 
  -9  -4   2       11.24       14.72      2.32 o 
  -8  -4   2       65.02       68.62      3.58 o 
  -7  -4   2      361.09      354.62      7.80 o 
  -6  -4   2      934.18      921.61     15.04 o 
  -5  -4   2       24.46       32.16      1.50 o 
  -4  -4   2      221.49      237.02      4.01 o 
  -3  -4   2     4663.84     4723.50     54.55 o 
  -2  -4   2     3283.19     3454.51     39.78 o 
  -1  -4   2      962.97     1101.38     13.83 o 
   0  -4   2       82.42       65.88      1.44 o 
   1  -4   2     2886.83     3054.38     48.27 o 
   2  -4   2     1242.09     1279.27     21.09 o 
   3  -4   2      941.92      997.42     14.19 o 
   4  -4   2     1175.63     1140.45     14.56 o 
   5  -4   2      220.65      210.77      4.28 o 
   6  -4   2       81.39       87.37      2.91 o 
   7  -4   2      673.48      648.78     10.35 o 
   8  -4   2      184.74      175.54      5.75 o 
   9  -4   2        0.09        3.18      2.04 o 
  -9  -3   2       56.38       55.88      3.36 o 
  -8  -3   2      123.89      127.43      4.55 o 
  -7  -3   2       46.43       52.08      2.79 o 
  -6  -3   2      688.84      680.03      9.71 o 
  -5  -3   2      408.57      407.37      5.40 o 
  -4  -3   2      715.71      668.91      8.20 o 
  -3  -3   2     1403.70     1374.15     16.60 o 
  -2  -3   2     4481.93     4654.19     57.14 o 
  -1  -3   2     1083.90     1121.22     13.94 o 
   0  -3   2     6313.44     5754.10    161.36 o 
   1  -3   2     7409.02     6651.18    120.93 o 
   2  -3   2     3984.85     3946.29     52.79 o 
   3  -3   2      611.32      656.54      8.58 o 
   4  -3   2      544.46      555.56      7.69 o 
   5  -3   2      991.98      983.72     13.10 o 
   6  -3   2      546.71      521.46      7.51 o 
   7  -3   2       10.58       11.33      1.70 o 
   8  -3   2        4.99        4.33      1.44 o 
   9  -3   2       82.92       82.02      3.57 o 
  -9  -2   2      102.41      102.33      4.87 o 
  -8  -2   2      100.38       95.46      3.78 o 
  -7  -2   2      370.82      374.20      7.65 o 
  -6  -2   2      397.17      412.88      5.34 o 
  -5  -2   2      875.75      856.33      9.83 o 
  -4  -2   2     4940.44     5200.34     49.58 o 
  -3  -2   2      695.56      710.54      7.87 o 
  -2  -2   2       29.00       35.07      0.85 o 
  -1  -2   2     2869.49     3051.90     50.65 o 
   0  -2   2    17033.60    13929.20    267.95 o 
   1  -2   2      764.13      812.50      9.18 o 
   2  -2   2      343.61      321.64      4.44 o 
   3  -2   2     3442.87     3461.61     38.41 o 
   4  -2   2     1972.94     1950.56     22.33 o 
   5  -2   2     1238.57     1238.83     13.09 o 
   6  -2   2      571.29      539.58      7.23 o 
   7  -2   2      428.43      429.78      6.33 o 
   8  -2   2        8.61        5.90      1.54 o 
   9  -2   2       35.37       42.19      2.73 o 
  -9  -1   2       65.62       63.72      4.95 o 
  -8  -1   2        2.46       -0.19      1.52 o 
  -7  -1   2      105.70      117.97      3.23 o 
  -6  -1   2     1255.34     1206.74     13.97 o 
  -5  -1   2       70.89       65.39      1.43 o 
  -4  -1   2      296.41      290.80      3.51 o 
  -3  -1   2     3536.18     3609.74     34.40 o 
  -2  -1   2    10591.52     9988.78    120.38 o 
  -1  -1   2      122.24      134.20      3.23 o 
   0  -1   2     1091.74     1139.23     14.02 o 
   1  -1   2     6814.85     6228.32     58.78 o 
   2  -1   2      354.56      363.83      5.37 o 
   3  -1   2     1229.94     1289.73     14.97 o 
   4  -1   2     5548.30     5427.54     57.69 o 
   5  -1   2        8.11        7.05      0.80 o 
   6  -1   2      242.59      245.25      4.15 o 
   7  -1   2      636.47      620.89     10.04 o 
   8  -1   2      311.24      317.20      6.85 o 
   9  -1   2        2.25        4.24      1.50 o 
 -10   0   2        0.65       -0.82      2.31 o 
  -9   0   2      148.50      141.85      5.39 o 
  -8   0   2      164.94      188.78      8.17 o 
  -7   0   2        2.02        1.12      1.04 o 
  -6   0   2     1684.23     1710.73     21.02 o 
  -5   0   2      731.95      743.46      9.70 o 
  -4   0   2      516.77      479.47      6.10 o 
  -3   0   2     1341.68     1473.78     16.70 o 
  -2   0   2    10358.74     9298.09    113.47 o 
  -1   0   2      911.27      961.46     12.65 o 
   0   0   2     1265.38     1336.49     18.52 o 
   1   0   2    12654.69    11285.90    152.15 o 
   2   0   2     5575.27     5619.66     74.32 o 
   3   0   2       21.70       30.48      1.06 o 
   4   0   2      408.66      395.16      5.76 o 
   5   0   2     2109.99     2143.11     23.95 o 
   6   0   2      307.67      266.08      4.44 o 
   7   0   2        5.47        5.33      1.07 o 
   8   0   2       31.71       37.41      2.80 o 
   9   0   2       21.49       20.65      1.80 o 
 -10   1   2       33.93       32.11      6.17 o 
  -9   1   2        7.26        6.41      4.45 o 
  -8   1   2      157.90      164.92      4.54 o 
  -7   1   2      151.08      150.74      3.98 o 
  -6   1   2      145.22      148.64      3.03 o 
  -5   1   2      978.30      943.85     11.95 o 
  -4   1   2     8778.05     9168.93    174.56 o 
  -3   1   2      844.71      880.83     11.91 o 
  -2   1   2       60.49       70.67      1.38 o 
  -1   1   2      951.12     1020.76     15.32 o 
   0   1   2    11142.73     9951.22    156.93 o 
   1   1   2      102.96      100.11      1.75 o 
   2   1   2     7355.29     7548.71    155.48 o 
   3   1   2      517.85      452.24      5.98 o 
   4   1   2     3431.46     3446.58     40.36 o 
   5   1   2     1307.90     1272.45     16.20 o 
   6   1   2      825.79      810.63     10.47 o 
   7   1   2      113.13      111.59      3.03 o 
   8   1   2       60.71       62.05      2.52 o 
   9   1   2       78.36       80.91      3.99 o 
 -10   2   2       40.20       40.26      6.42 o 
  -9   2   2       25.41       26.43      4.94 o 
  -8   2   2      109.57      115.40      7.79 o 
  -7   2   2      127.73      139.54     10.22 o 
  -6   2   2      692.91      692.68      9.41 o 
  -5   2   2      363.76      364.76      5.97 o 
  -4   2   2       34.02       36.44      1.55 o 
  -3   2   2     2468.81     2525.92     32.75 o 
  -2   2   2     3540.01     3562.40     51.85 o 
  -1   2   2     2970.14     3153.27     43.12 o 
   0   2   2     7417.52     6530.08     84.16 o 
   1   2   2     1750.70     1796.86     18.73 o 
   2   2   2        7.01       12.90      1.23 o 
   3   2   2     1533.37     1674.57     20.30 o 
   4   2   2     3420.01     3243.64     43.08 o 
   5   2   2       56.28       65.38      2.13 o 
   6   2   2       63.73       57.66      2.19 o 
   7   2   2      199.58      199.05      4.37 o 
   8   2   2      311.18      319.73      7.20 o 
 -10   3   2        1.42       -3.21      3.46 o 
  -9   3   2       62.36       46.19      5.93 o 
  -8   3   2       71.86       76.35      4.71 o 
  -7   3   2       27.14       24.34      1.51 o 
  -6   3   2     3250.38     3264.07     45.83 o 
  -5   3   2      855.02      817.71     11.73 o 
  -4   3   2       24.07       21.78      1.05 o 
  -3   3   2       10.44       10.21      1.02 o 
  -2   3   2     7222.91     6967.79    335.41 o 
  -1   3   2       45.50       41.44      1.32 o 
   0   3   2      206.00      257.28      4.09 o 
   1   3   2     1226.37     1178.37     14.31 o 
   2   3   2     6436.35     6730.35     71.11 o 
   3   3   2       46.18       63.78      1.47 o 
   4   3   2      542.17      525.38      7.76 o 
   5   3   2      842.41      831.35     11.57 o 
   6   3   2       11.62       14.48      1.47 o 
   7   3   2       39.50       42.62      2.34 o 
   8   3   2      177.24      181.47      5.03 o 
  -9   4   2       12.94        7.27      3.95 o 
  -8   4   2      126.94      148.91      6.55 o 
  -7   4   2       21.74       25.59      3.95 o 
  -6   4   2      416.74      405.95      7.28 o 
  -5   4   2      658.76      673.95      9.92 o 
  -4   4   2     1110.52     1143.27     17.82 o 
  -3   4   2      309.92      289.05      5.88 o 
  -2   4   2     2079.42     2020.03     28.30 o 
  -1   4   2     1910.91     1945.62     27.35 o 
   0   4   2     1479.86     1454.41     19.11 o 
   1   4   2      178.89      186.08      3.22 o 
   2   4   2     4753.82     4679.41     49.84 o 
   3   4   2      160.19      151.78      3.24 o 
   4   4   2     1326.99     1274.49     16.56 o 
   5   4   2      311.10      305.75      7.36 o 
   6   4   2      786.56      763.28     12.09 o 
   7   4   2       21.30       18.42      2.29 o 
  -9   5   2       77.11       78.16      5.13 o 
  -8   5   2      417.28      394.68     11.69 o 
  -7   5   2      123.80      123.25      5.48 o 
  -6   5   2      183.43      183.94     12.23 o 
  -5   5   2        4.03        4.50      2.17 o 
  -4   5   2      872.43      890.45     15.61 o 
  -3   5   2      135.10      122.85      2.85 o 
  -2   5   2      432.44      393.39      6.54 o 
  -1   5   2      255.71      270.40      5.74 o 
   0   5   2     2775.31     2787.97     41.65 o 
   1   5   2      703.37      707.24      9.37 o 
   2   5   2       21.80       21.32      1.85 o 
   3   5   2      617.72      621.26      8.70 o 
   4   5   2      340.12      319.82      6.11 o 
   5   5   2        0.49       -0.37      0.97 o 
   6   5   2      170.98      165.59      4.53 o 
   7   5   2       16.95       13.58      2.02 o 
  -9   6   2        0.12        2.26      2.37 o 
  -8   6   2      162.37      151.43     11.11 o 
  -7   6   2       13.46       15.44      2.84 o 
  -6   6   2      202.30      207.12      6.93 o 
  -5   6   2      345.07      358.02      9.64 o 
  -4   6   2       73.57       79.30      2.39 o 
  -3   6   2      136.48      144.92      3.85 o 
  -2   6   2     2035.55     2007.60     33.07 o 
  -1   6   2       27.23       28.10      2.94 o 
   0   6   2     1036.21      993.94     13.85 o 
   1   6   2      225.61      219.28      5.25 o 
   2   6   2     1455.31     1418.75     16.05 o 
   3   6   2        8.36        6.67      1.11 o 
   4   6   2      455.66      450.56      8.02 o 
   5   6   2      207.10      194.68      4.92 o 
   6   6   2        4.13        2.57      1.28 o 
  -8   7   2       46.34       56.77      7.41 o 
  -7   7   2        0.83       -0.43      1.83 o 
  -6   7   2        2.85        5.09      1.87 o 
  -5   7   2       48.52       43.84      7.16 o 
  -4   7   2      152.46      152.81      5.34 o 
  -3   7   2       32.14       30.18      1.84 o 
  -2   7   2      636.44      654.66     12.25 o 
  -1   7   2      214.80      217.80      8.34 o 
   0   7   2      609.77      601.55      9.96 o 
   1   7   2        2.08        2.07      0.78 o 
   2   7   2      944.66      928.37     12.21 o 
   3   7   2       43.21       42.49      2.20 o 
   4   7   2        0.41        1.93      1.13 o 
   5   7   2       27.72       25.84      2.34 o 
  -8   8   2       26.66       28.72      3.24 o 
  -7   8   2       36.62       37.61      6.17 o 
  -6   8   2        2.21        3.10      1.83 o 
  -5   8   2        0.01       -0.29      1.30 o 
  -4   8   2      323.39      332.96     20.62 o 
  -3   8   2      105.34      107.65      3.58 o 
  -2   8   2        0.72       -0.44      0.83 o 
  -1   8   2      163.66      155.54      3.87 o 
   0   8   2      243.45      236.87      4.61 o 
   1   8   2      161.98      179.16      4.01 o 
   2   8   2       52.94       59.18      2.52 o 
   3   8   2       96.79       89.49      3.19 o 
   4   8   2       58.11       54.64      3.13 o 
   5   8   2        4.04        8.81      1.90 o 
  -7   9   2        0.26        1.23      3.21 o 
  -6   9   2       15.27       17.29      3.95 o 
  -5   9   2       69.29       69.16      6.17 o 
  -4   9   2      123.73      133.87      7.90 o 
  -3   9   2       12.91       10.87      2.72 o 
  -2   9   2      441.39      441.88     11.69 o 
  -1   9   2       26.80       23.26      2.53 o 
   0   9   2      239.09      237.49      8.11 o 
   1   9   2       42.46       45.44      3.70 o 
   2   9   2       97.01      103.66      4.96 o 
   3   9   2       10.31       10.29      1.76 o 
  -6  10   2        2.27        6.42      3.21 o 
  -5  10   2       34.38       24.95      4.20 o 
  -4  10   2       33.56       26.68      4.20 o 
  -3  10   2       12.80       11.36      2.96 o 
  -2  10   2        7.08        9.88      2.96 o 
  -1  10   2      121.77      127.20      8.15 o 
   0  10   2        1.39       -1.61      1.61 o 
   1  10   2        0.50        0.26      1.65 o 
   2  10   2       96.31      101.83      4.78 o 
  -4  11   2       98.26       89.16      6.92 o 
  -3  11   2        2.37       -0.25      2.47 o 
  -2  11   2        4.53        7.16      3.21 o 
  -1  11   2        8.70        7.90      3.21 o 
   1 -13   3       43.53       50.44      7.90 o 
   2 -13   3        2.54        3.35      2.01 o 
   3 -13   3        1.39        1.98      2.96 o 
  -1 -12   3        5.90        6.54      2.00 o 
   0 -12   3       14.05       11.42      2.31 o 
   1 -12   3      142.09      135.54      7.04 o 
   2 -12   3        0.49       -0.75      2.59 o 
   3 -12   3       19.38       20.99      4.20 o 
   4 -12   3       17.80       20.25      4.45 o 
   5 -12   3        5.48        7.41      4.20 o 
  -4 -11   3        9.28       14.82      4.69 o 
  -3 -11   3       67.00       74.59      7.41 o 
  -2 -11   3      146.97      143.87      6.64 o 
  -1 -11   3       82.21       93.63      4.74 o 
   0 -11   3       26.65       18.71      5.43 o 
   1 -11   3       19.92       18.97      2.49 o 
   2 -11   3       82.53       87.44      6.67 o 
   3 -11   3       35.58       33.84      4.69 o 
   4 -11   3        4.01        3.21      3.70 o 
   5 -11   3       82.38       71.87      6.92 o 
   6 -11   3       11.66        7.16      4.20 o 
  -5 -10   3        1.79        2.61      2.37 o 
  -4 -10   3       33.09       36.31      5.43 o 
  -3 -10   3      168.83      175.78      7.25 o 
  -2 -10   3      142.09      141.17      4.82 o 
  -1 -10   3      210.40      215.42      6.00 o 
   0 -10   3        7.39       12.35      2.07 o 
   1 -10   3      465.50      466.17     12.62 o 
   2 -10   3       29.35       24.95      3.95 o 
   3 -10   3       41.52       35.32      4.69 o 
   4 -10   3      108.27      114.60      8.40 o 
   5 -10   3       28.71       23.96      4.69 o 
   6 -10   3        0.08       -2.72      2.72 o 
   7 -10   3       31.63       24.95      5.43 o 
  -6  -9   3       27.20       29.59      3.20 o 
  -5  -9   3      203.82      221.40      8.44 o 
  -4  -9   3      107.85      107.58      5.38 o 
  -3  -9   3       51.59       45.36     10.13 o 
  -2  -9   3      386.77      392.63      8.81 o 
  -1  -9   3      152.74      150.50      4.57 o 
   0  -9   3        4.20        5.43      1.22 o 
   1  -9   3      550.48      550.79     19.02 o 
   2  -9   3      111.23      117.32      7.41 o 
   3  -9   3       31.89       32.36      4.45 o 
   4  -9   3       41.84       41.99      5.19 o 
   5  -9   3      257.77      235.38     11.86 o 
   6  -9   3        7.53        9.39      3.95 o 
   7  -9   3        1.23        2.66      2.01 o 
   8  -9   3        0.45        0.50      2.14 o 
  -7  -8   3       18.19       13.94      2.70 o 
  -6  -8   3        5.43        2.47      2.00 o 
  -5  -8   3      474.66      464.08     12.94 o 
  -4  -8   3      301.88      279.71      9.23 o 
  -3  -8   3        9.78       13.20      1.35 o 
  -2  -8   3      170.20      186.52      4.25 o 
  -1  -8   3      830.86      839.84     15.51 o 
   0  -8   3      121.42      122.84      5.51 o 
   1  -8   3        0.98        0.85      2.22 o 
   2  -8   3      919.56      954.87     30.63 o 
   3  -8   3      357.56      352.21     14.33 o 
   4  -8   3       57.00       57.80      5.43 o 
   5  -8   3      308.21      296.33      8.79 o 
   6  -8   3       98.85       87.91      4.63 o 
   7  -8   3       16.65       24.32      2.34 o 
   8  -8   3       18.30       15.94      2.88 o 
  -7  -7   3       94.86      111.12      5.26 o 
  -6  -7   3        6.66       11.56      1.91 o 
  -5  -7   3        9.82        7.84      1.84 o 
  -4  -7   3      210.73      212.36      4.92 o 
  -3  -7   3     1071.12     1058.07     14.32 o 
  -2  -7   3      259.56      254.89      4.33 o 
  -1  -7   3     1214.76     1211.11     17.58 o 
   0  -7   3      547.72      575.55      8.86 o 
   1  -7   3     1180.39     1162.39     24.05 o 
   3  -7   3      929.95      892.07     19.02 o 
   4  -7   3      224.73      231.12      5.57 o 
   5  -7   3      103.89      114.11      6.46 o 
   6  -7   3       10.63        6.36      1.56 o 
   7  -7   3      128.33      129.13      5.99 o 
   8  -7   3       20.94       24.44      2.47 o 
   9  -7   3       12.87       11.06      2.49 o 
  -8  -6   3       34.58       36.31      3.49 o 
  -7  -6   3      145.26      151.76      5.70 o 
  -6  -6   3      367.88      364.92      7.88 o 
  -5  -6   3      613.08      608.54      9.61 o 
  -4  -6   3      183.12      183.30      3.77 o 
  -3  -6   3      359.45      380.25     14.44 o 
  -2  -6   3     1558.30     1616.40     20.50 o 
  -1  -6   3      203.46      198.35      3.21 o 
   0  -6   3       44.57       39.20      1.82 o 
   1  -6   3     2937.08     2951.56     57.93 o 
   2  -6   3     1352.60     1353.42     27.36 o 
   3  -6   3      606.52      606.35     11.14 o 
   4  -6   3      173.21      168.98      4.46 o 
   5  -6   3      933.75      904.22     16.49 o 
   6  -6   3       38.51       38.38      2.42 o 
   7  -6   3       56.88       51.61      2.99 o 
   8  -6   3       97.02      100.43      4.37 o 
   9  -6   3       22.54       21.97      2.67 o 
  -8  -5   3       60.28       64.73      3.51 o 
  -7  -5   3        2.98        5.04      1.57 o 
  -6  -5   3       29.94       28.84      2.19 o 
  -5  -5   3     1621.52     1652.56     21.92 o 
  -4  -5   3      425.22      397.33      5.97 o 
  -3  -5   3       12.45       18.50      1.60 o 
  -2  -5   3     1046.00     1137.25     14.58 o 
  -1  -5   3     8255.08     7863.22    198.31 o 
   0  -5   3      133.13      182.08      4.26 o 
   1  -5   3      624.85      601.61     13.46 o 
   2  -5   3     4135.17     4199.16     78.32 o 
   3  -5   3      754.92      764.86     11.18 o 
   4  -5   3      118.06      134.96      3.04 o 
   5  -5   3      686.97      666.95     10.55 o 
   6  -5   3      438.14      435.09      7.79 o 
   7  -5   3        8.67       12.41      1.56 o 
   8  -5   3        7.05        3.85      1.68 o 
   9  -5   3      129.25      130.85      5.27 o 
  -9  -4   3        0.02        1.19      2.80 o 
  -8  -4   3      133.02      146.99      5.78 o 
  -7  -4   3      481.42      456.62      9.15 o 
  -6  -4   3      117.36      134.92      4.13 o 
  -5  -4   3      104.68       98.11      3.21 o 
  -4  -4   3     2293.76     2331.53     27.92 o 
  -3  -4   3      368.68      349.39      5.00 o 
  -2  -4   3     2946.98     3252.22     39.66 o 
  -1  -4   3     4315.42     4426.55     85.76 o 
   0  -4   3     3897.52     4171.26     66.82 o 
   1  -4   3      936.22      908.39     11.70 o 
   2  -4   3       74.60       76.33      3.14 o 
   3  -4   3     4962.00     4860.74     66.27 o 
   4  -4   3      206.55      193.36      3.66 o 
   5  -4   3        1.38        2.04      0.95 o 
   6  -4   3      657.19      631.46     10.54 o 
   7  -4   3      200.67      195.99      4.92 o 
   8  -4   3       19.17       21.93      2.60 o 
   9  -4   3       14.32       15.81      2.09 o 
  -9  -3   3       54.35       59.45      3.97 o 
  -8  -3   3       98.40       99.25      6.06 o 
  -7  -3   3      460.94      443.32      8.73 o 
  -6  -3   3       85.68       86.34      3.18 o 
  -5  -3   3      855.12      845.53      9.44 o 
  -4  -3   3      173.66      174.00      2.72 o 
  -3  -3   3     6351.50     6386.26     67.08 o 
  -2  -3   3     1426.09     1320.54     16.73 o 
  -1  -3   3       31.38       44.40      1.30 o 
   0  -3   3     8855.71     7801.82    125.68 o 
   1  -3   3     4205.69     4242.98     55.26 o 
   2  -3   3     1825.20     1881.64     21.10 o 
   3  -3   3     1108.17     1068.81     13.62 o 
   4  -3   3      863.85      835.96     10.29 o 
   5  -3   3     1711.40     1679.87     19.77 o 
   6  -3   3      281.74      286.15      4.49 o 
   7  -3   3      474.88      468.02      7.94 o 
   8  -3   3       94.52       98.37      3.62 o 
   9  -3   3       36.99       33.59      2.56 o 
  -9  -2   3       50.06       47.74      3.56 o 
  -8  -2   3      378.81      395.17      9.77 o 
  -7  -2   3        0.07        0.40      2.60 o 
  -6  -2   3      483.02      475.61      7.81 o 
  -5  -2   3     1075.42     1088.08     13.11 o 
  -4  -2   3     2953.64     3076.23     34.44 o 
  -3  -2   3      789.04      826.53     10.33 o 
  -2  -2   3      954.02      981.41     14.95 o 
  -1  -2   3    11932.21    10458.07    118.74 o 
   0  -2   3      394.69      427.15      4.82 o 
   1  -2   3     4234.25     4246.93     79.97 o 
   2  -2   3     6020.54     5828.30    125.02 o 
   3  -2   3      554.59      556.24      6.40 o 
   4  -2   3      472.64      479.00      6.45 o 
   5  -2   3     1173.19     1119.89     13.78 o 
   6  -2   3      350.29      350.26      5.28 o 
   7  -2   3        1.54        1.26      0.88 o 
   8  -2   3        3.86        4.68      1.30 o 
   9  -2   3       85.04       87.82      3.80 o 
  -9  -1   3        5.03        4.24      3.09 o 
  -8  -1   3        8.56        9.29      1.90 o 
  -7  -1   3      491.63      495.01     14.66 o 
  -6  -1   3      131.85      143.98      2.83 o 
  -5  -1   3      649.60      673.20      8.53 o 
  -4  -1   3     2702.63     2703.39     30.38 o 
  -3  -1   3     1225.19     1346.68     15.40 o 
  -2  -1   3        0.62        2.82      0.49 o 
  -1  -1   3    11786.84    10408.61    128.53 o 
   0  -1   3     3136.48     3308.12     36.92 o 
   1  -1   3       51.16       60.09      1.02 o 
   2  -1   3      266.17      265.15      3.09 o 
   3  -1   3     7972.55     7755.57    178.72 o 
   4  -1   3     2466.70     2554.11     29.17 o 
   5  -1   3       55.78       53.32      1.65 o 
   6  -1   3      858.22      828.02     10.48 o 
   7  -1   3      332.24      333.11      5.77 o 
   8  -1   3        1.10       -0.18      0.96 o 
   9  -1   3       93.54       98.21      3.66 o 
 -10   0   3       70.18       77.07      7.66 o 
  -9   0   3       14.75       18.01      3.06 o 
  -8   0   3        1.02        0.22      1.36 o 
  -7   0   3      543.19      527.93      8.23 o 
  -6   0   3      771.19      760.86     10.17 o 
  -5   0   3       70.00       70.87      1.74 o 
  -4   0   3       13.66       10.92      1.23 o 
  -3   0   3     5921.60     5757.59     63.16 o 
  -2   0   3     1805.53     1699.77     24.95 o 
  -1   0   3       18.05       22.94      0.71 o 
   0   0   3     9316.38     8531.04    104.34 o 
   1   0   3     2176.81     2284.40     23.77 o 
   2   0   3     2192.87     2154.53     26.09 o 
   3   0   3     3034.63     3079.55     45.85 o 
   4   0   3      735.40      727.20      9.66 o 
   5   0   3      507.63      489.52      8.17 o 
   6   0   3      151.25      155.59      3.36 o 
   7   0   3      354.96      348.87      6.04 o 
   8   0   3      167.52      173.16      4.19 o 
   9   0   3       13.48       17.29      1.81 o 
 -10   1   3        0.04       -1.23      3.95 o 
  -9   1   3       39.16       33.91      3.55 o 
  -8   1   3      293.13      321.90     20.62 o 
  -7   1   3        7.29        4.69      0.98 o 
  -6   1   3      622.19      652.24      8.93 o 
  -5   1   3      804.33      868.96     11.17 o 
  -4   1   3     2730.78     2723.04     31.99 o 
  -3   1   3     2269.76     2171.92     26.74 o 
  -2   1   3     1769.01     1749.74     24.20 o 
  -1   1   3     3635.16     3637.46     48.48 o 
   0   1   3       33.63       38.20      0.92 o 
   1   1   3     5292.98     5456.98     61.98 o 
   2   1   3     6189.57     6363.24     66.64 o 
   3   1   3     1017.46     1108.12     12.82 o 
   4   1   3      982.52     1026.84     13.22 o 
   5   1   3      735.94      734.16     10.24 o 
   6   1   3      249.79      247.52      5.10 o 
   7   1   3      129.96      133.25      3.51 o 
   8   1   3       75.60       77.43      2.92 o 
 -10   2   3        7.94       10.37      4.45 o 
  -9   2   3       25.77       21.70      2.91 o 
  -8   2   3       68.00       70.47      3.49 o 
  -7   2   3      129.77      141.57      5.17 o 
  -6   2   3      196.22      193.26      3.58 o 
  -5   2   3      482.62      475.11      7.30 o 
  -4   2   3     1654.39     1542.52     20.60 o 
  -3   2   3      156.76      161.95      3.37 o 
  -2   2   3      593.13      582.04      9.32 o 
  -1   2   3     1846.88     1795.30     25.19 o 
   0   2   3     8735.79     8402.42    244.35 o 
   1   2   3      997.53     1167.59     14.33 o 
   2   2   3       67.17       58.12      1.45 o 
   3   2   3     3765.01     3684.63     39.80 o 
   4   2   3     1154.93     1179.62     15.22 o 
   5   2   3      143.74      152.33      3.57 o 
   6   2   3      748.66      720.89     12.32 o 
   7   2   3      223.94      228.10      4.91 o 
   8   2   3        2.33        2.41      1.22 o 
  -9   3   3        7.08        3.46      3.21 o 
  -8   3   3       29.30       31.61      2.58 o 
  -7   3   3      308.44      301.69      6.29 o 
  -6   3   3      493.27      488.71      9.92 o 
  -5   3   3       17.88       21.16      1.17 o 
  -4   3   3       76.35       82.13      3.99 o 
  -3   3   3     3253.83     3191.40     46.83 o 
  -2   3   3      448.71      443.63      6.65 o 
  -1   3   3      203.31      196.05      3.18 o 
   0   3   3     4531.26     4584.42     50.61 o 
   1   3   3     2134.64     2278.20     26.00 o 
   2   3   3      116.44      112.58      3.81 o 
   3   3   3      705.94      690.70      8.80 o 
   4   3   3      318.01      345.02      5.77 o 
   5   3   3        0.61        1.19      0.88 o 
   6   3   3        0.44       -0.30      0.96 o 
   7   3   3      313.32      316.48      6.73 o 
   8   3   3      108.26      119.57      3.83 o 
  -9   4   3        0.36        1.98      3.21 o 
  -8   4   3      307.63      272.84     11.60 o 
  -7   4   3        0.37       -0.44      1.12 o 
  -6   4   3      313.93      309.69      7.05 o 
  -5   4   3       56.07       57.20      2.22 o 
  -4   4   3      346.59      331.28      6.31 o 
  -3   4   3      641.04      612.37     10.17 o 
  -2   4   3     2700.96     2753.72     36.00 o 
  -1   4   3       94.89       83.86      2.10 o 
   0   4   3      275.21      299.46      4.99 o 
   1   4   3     2835.02     2824.84     30.59 o 
   2   4   3     2385.26     2384.45     27.57 o 
   3   4   3      163.14      155.30      3.11 o 
   4   4   3     1273.46     1234.22     16.34 o 
   5   4   3      364.95      371.83      7.03 o 
   6   4   3      257.25      247.41      5.71 o 
   7   4   3       26.94       28.25      3.54 o 
  -9   5   3       60.42       56.59      4.45 o 
  -8   5   3        1.27        2.33      3.09 o 
  -7   5   3       93.40       94.40      4.85 o 
  -6   5   3        7.27        6.16      1.39 o 
  -5   5   3      164.74      174.54      4.67 o 
  -4   5   3      711.57      650.59      9.68 o 
  -3   5   3      133.15      128.87      2.88 o 
  -2   5   3      641.97      626.99     10.00 o 
  -1   5   3      802.20      815.85     14.79 o 
   0   5   3     2188.37     2198.88     30.85 o 
   1   5   3      307.20      304.65      4.89 o 
   2   5   3        3.72        6.95      1.58 o 
   3   5   3      231.06      218.98      4.28 o 
   4   5   3      203.85      212.42      7.56 o 
   5   5   3      136.57      135.62      5.16 o 
   6   5   3      271.14      271.27      6.25 o 
  -9   6   3        2.34        1.59      2.37 o 
  -8   6   3        5.55        4.36      2.72 o 
  -7   6   3       11.37       13.22      2.42 o 
  -6   6   3      208.25      195.95      8.03 o 
  -5   6   3       27.79       27.08      1.62 o 
  -4   6   3      230.22      230.21      4.71 o 
  -3   6   3      253.74      268.26      5.24 o 
  -2   6   3      286.17      295.71      5.64 o 
  -1   6   3      100.76      103.36      2.92 o 
   0   6   3     1235.57     1228.59     18.31 o 
   1   6   3      631.45      616.01      8.54 o 
   2   6   3      315.01      308.05      5.29 o 
   3   6   3      211.73      216.35      4.38 o 
   4   6   3      573.99      559.21     10.99 o 
   5   6   3        6.24        5.73      1.40 o 
   6   6   3        2.22        2.34      1.44 o 
  -8   7   3        5.69        7.00      2.24 o 
  -7   7   3        9.26        6.30      2.14 o 
  -6   7   3      127.80      134.44      5.63 o 
  -5   7   3       53.16       45.99      3.70 o 
  -4   7   3       13.18       10.53      1.39 o 
  -3   7   3       82.76       76.60      2.58 o 
  -2   7   3     1295.49     1302.07     19.15 o 
  -1   7   3        2.67        3.69      1.18 o 
   0   7   3       96.13       91.50      2.96 o 
   1   7   3      244.31      230.83      4.84 o 
   2   7   3      244.70      237.09      4.61 o 
   3   7   3       15.66       19.31      1.53 o 
   4   7   3      224.40      240.20      5.67 o 
   5   7   3      125.26      128.03      4.21 o 
  -7   8   3        3.61       -0.35      1.68 o 
  -6   8   3        7.80        9.32      2.35 o 
  -5   8   3       34.03       35.08      2.88 o 
  -4   8   3      119.20      112.23      9.76 o 
  -3   8   3        6.38        7.53      1.33 o 
  -2   8   3       59.03       67.05      2.49 o 
  -1   8   3      173.32      177.23      6.10 o 
   0   8   3       57.55       63.71      2.96 o 
   1   8   3       48.50       57.76      2.17 o 
   2   8   3      241.08      232.10      5.42 o 
   3   8   3        3.79        5.96      1.40 o 
   4   8   3       52.18       62.22      3.16 o 
  -6   9   3       24.34       17.78      3.70 o 
  -5   9   3        1.33        4.94      2.96 o 
  -4   9   3      152.17      136.34      8.15 o 
  -3   9   3       38.28       41.99      4.69 o 
  -2   9   3       25.43       21.29      2.43 o 
  -1   9   3       16.66       18.64      4.82 o 
   0   9   3      127.16      132.00      5.91 o 
   1   9   3       54.44       51.43      2.94 o 
   2   9   3       59.43       65.08      3.26 o 
   3   9   3       20.01       21.25      2.39 o 
  -5  10   3        2.24        2.47      2.96 o 
  -4  10   3       14.93       11.86      3.21 o 
  -3  10   3        5.45        7.41      2.72 o 
  -2  10   3       97.01       95.83      7.41 o 
  -1  10   3        0.02       -1.48      1.48 o 
   0  10   3       12.68       14.23      4.82 o 
   1  10   3       14.95       21.70      4.43 o 
   0 -13   4       37.64       39.49      3.56 o 
   1 -13   4        5.80        3.27      2.01 o 
   2 -13   4        6.02        3.95      2.25 o 
   3 -13   4       48.05       58.86      4.68 o 
  -3 -12   4      161.66      173.88     11.36 o 
  -2 -12   4        8.90       14.57      3.95 o 
  -1 -12   4       19.80       19.27      4.45 o 
   0 -12   4       77.14       81.20      4.63 o 
   1 -12   4       21.85       15.28      2.60 o 
   2 -12   4        0.55       -0.55      1.83 o 
   3 -12   4        0.09        0.51      1.83 o 
   4 -12   4       11.23        5.93      3.70 o 
   5 -12   4       52.23       60.02      6.92 o 
  -4 -11   4       56.34       48.16      6.67 o 
  -3 -11   4       68.16       72.55      4.88 o 
  -2 -11   4        7.44        6.99      4.82 o 
  -1 -11   4      344.84      354.99     10.55 o 
   0 -11   4       16.69       18.85      2.37 o 
   1 -11   4      118.66      124.39      5.58 o 
   2 -11   4       24.06       22.12      2.97 o 
   3 -11   4        0.10        1.48      2.96 o 
   4 -11   4      160.78      146.47      9.63 o 
   5 -11   4        3.42        6.92      4.20 o 
   6 -11   4        0.61        2.96      4.20 o 
  -5 -10   4       50.72       59.52      7.16 o 
  -4 -10   4      117.23      116.09      8.89 o 
  -3 -10   4       73.95       73.95      4.63 o 
  -2 -10   4       41.58       44.83      3.67 o 
  -1 -10   4      178.74      176.24      5.21 o 
   0 -10   4      141.19      137.13      9.14 o 
   1 -10   4        9.58       10.11      2.18 o 
   2 -10   4       36.60       33.23      3.32 o 
   3 -10   4      578.31      588.09     21.49 o 
   4 -10   4       60.75       66.19      6.67 o 
   5 -10   4       19.74       13.34      4.45 o 
   6 -10   4       66.87       60.02      6.67 o 
   7 -10   4       23.04       20.50      4.94 o 
  -6  -9   4       47.68       49.72      3.80 o 
  -5  -9   4        6.24        3.86      2.35 o 
  -4  -9   4        4.50        6.45      4.82 o 
  -3  -9   4     1113.74     1069.28     27.29 o 
  -2  -9   4        1.72        1.85      1.31 o 
  -1  -9   4        9.68        5.58      1.23 o 
   0  -9   4      441.57      421.89      8.93 o 
   1  -9   4      153.66      150.65      5.93 o 
   2  -9   4       75.69       74.59      5.93 o 
   3  -9   4       88.53       99.04      7.16 o 
   4  -9   4       33.62       29.15      4.45 o 
   5  -9   4       67.75       59.77      5.93 o 
   6  -9   4        6.98        4.66      2.59 o 
   7  -9   4       79.24       88.96     10.25 o 
   8  -9   4        4.31        3.97      2.24 o 
  -7  -8   4        0.89       -0.85      2.07 o 
  -6  -8   4      271.46      260.02      7.85 o 
  -5  -8   4      125.80      117.76      5.80 o 
  -4  -8   4      119.55      108.76      4.21 o 
  -3  -8   4      368.94      375.22      8.34 o 
  -2  -8   4      341.32      339.34      6.26 o 
  -1  -8   4      358.55      337.29      7.32 o 
   0  -8   4       82.99       71.58      2.92 o 
   1  -8   4     2270.79     2272.29     37.95 o 
   2  -8   4      102.29      122.01      7.41 o 
   3  -8   4      228.70      229.21     10.62 o 
   4  -8   4      485.26      453.97     13.34 o 
   5  -8   4      212.67      218.23      7.23 o 
   6  -8   4        9.43        6.47      1.90 o 
   7  -8   4        0.29        2.38      1.72 o 
   8  -8   4       64.80       57.37      4.28 o 
  -7  -7   4       87.46       99.56      5.23 o 
  -6  -7   4       16.01       14.85      2.39 o 
  -5  -7   4      718.99      666.28     11.64 o 
  -4  -7   4      141.31      164.79      5.24 o 
  -3  -7   4      341.77      342.55      6.40 o 
  -2  -7   4      374.61      382.30      6.63 o 
  -1  -7   4      969.54     1002.22     17.74 o 
   0  -7   4      548.25      532.26     10.23 o 
   1  -7   4      335.31      344.44      7.11 o 
   2  -7   4       83.27       81.01      5.68 o 
   3  -7   4     1517.74     1573.39     27.70 o 
   4  -7   4      192.26      203.00      5.70 o 
   5  -7   4      286.94      274.69      6.59 o 
   6  -7   4      103.38      101.80      3.84 o 
   7  -7   4       68.51       70.01      3.52 o 
   8  -7   4        3.30        1.74      1.66 o 
  -8  -6   4       59.51       50.27      3.85 o 
  -7  -6   4      152.67      152.04      7.72 o 
  -6  -6   4      269.66      254.05      6.16 o 
  -5  -6   4       20.97       23.30      3.03 o 
  -4  -6   4       38.64       38.95      2.10 o 
  -3  -6   4     2889.36     2779.89     34.59 o 
  -2  -6   4       16.06       21.29      1.15 o 
  -1  -6   4     1789.44     1807.87     30.20 o 
   0  -6   4      897.53      885.78     15.55 o 
   1  -6   4     1680.83     1679.16     27.98 o 
   2  -6   4      251.90      268.54      5.49 o 
   3  -6   4      571.20      567.39     11.40 o 
   4  -6   4      136.91      130.69      3.03 o 
   5  -6   4       69.68       71.03      2.79 o 
   6  -6   4       90.15       84.10      3.56 o 
   7  -6   4      345.83      343.06      8.50 o 
   8  -6   4        7.11        9.03      2.19 o 
   9  -6   4        0.36        0.90      1.65 o 
  -8  -5   4       67.51       72.36      4.22 o 
  -7  -5   4       51.94       54.25      3.80 o 
  -6  -5   4      424.24      441.62     10.22 o 
  -5  -5   4      293.33      298.49      6.25 o 
  -4  -5   4       83.46       90.27      2.87 o 
  -3  -5   4     1716.23     1792.89     24.09 o 
  -2  -5   4     1436.30     1442.05     20.75 o 
  -1  -5   4       50.76       53.51      1.48 o 
   0  -5   4       33.01       37.52      2.79 o 
   1  -5   4     8545.86     8113.51    108.96 o 
   2  -5   4      889.66      927.24     11.99 o 
   3  -5   4       34.03       43.75      2.08 o 
   4  -5   4     1000.63     1043.25     17.34 o 
   5  -5   4      930.19      921.62     14.06 o 
   6  -5   4       45.63       49.14      2.32 o 
   7  -5   4       35.45       39.67      2.26 o 
   8  -5   4       97.71       99.11      3.71 o 
   9  -5   4       20.60       26.58      2.37 o 
  -9  -4   4       79.26       84.36      4.71 o 
  -8  -4   4       51.44       46.73      3.41 o 
  -7  -4   4      150.77      154.80      6.65 o 
  -6  -4   4        7.07        6.44      1.56 o 
  -5  -4   4     1645.31     1586.30     23.28 o 
  -4  -4   4      956.10     1024.58     13.03 o 
  -3  -4   4      124.64      134.28      3.39 o 
  -2  -4   4     2468.48     2649.66     32.88 o 
  -1  -4   4     3016.01     2977.98     41.37 o 
   0  -4   4     1247.59     1225.59     17.44 o 
   1  -4   4     1049.04     1015.77     11.74 o 
   2  -4   4       87.91       76.84      2.46 o 
   3  -4   4     1757.73     1763.40     20.18 o 
   4  -4   4       61.62       63.92      1.58 o 
   5  -4   4     1485.40     1459.82     17.41 o 
   6  -4   4       65.82       69.42      2.44 o 
   7  -4   4      191.34      185.22      4.81 o 
   8  -4   4       42.73       37.28      2.95 o 
   9  -4   4       76.97       75.76      3.57 o 
  -9  -3   4        8.77       10.91      3.20 o 
  -8  -3   4       61.14       53.44      4.27 o 
  -7  -3   4      173.28      174.61      5.62 o 
  -6  -3   4      729.34      747.58     12.26 o 
  -5  -3   4      986.86      990.95     15.18 o 
  -4  -3   4       78.08       72.85      2.38 o 
  -3  -3   4     2493.14     2514.22     32.87 o 
  -2  -3   4      559.72      603.36     10.45 o 
  -1  -3   4     7360.50     6873.71     88.42 o 
   0  -3   4     1407.30     1450.15     15.40 o 
   1  -3   4     4798.81     4833.79     54.64 o 
   2  -3   4      908.39      993.25     10.11 o 
   3  -3   4     3786.31     3808.20     39.49 o 
   4  -3   4     2045.42     2051.07     23.62 o 
   5  -3   4        3.87        6.41      3.05 o 
   6  -3   4      115.05      119.04      2.82 o 
   7  -3   4      388.98      378.42      8.42 o 
   8  -3   4       48.91       54.85      2.53 o 
   9  -3   4       40.09       39.69      2.74 o 
  -9  -2   4      156.35      167.84      7.66 o 
  -8  -2   4        1.29        0.54      1.56 o 
  -7  -2   4       70.87       64.78      2.72 o 
  -6  -2   4      816.43      826.84     12.19 o 
  -5  -2   4     1300.67     1347.55     18.31 o 
  -4  -2   4       61.44       60.93      1.58 o 
  -3  -2   4     2783.62     2761.45     47.27 o 
  -2  -2   4     7701.11     7043.12     95.39 o 
  -1  -2   4      549.89      525.34      7.08 o 
   0  -2   4      455.83      471.55      6.36 o 
   1  -2   4     7767.54     7004.55     63.06 o 
   2  -2   4      923.01      939.32      9.07 o 
   3  -2   4      533.48      554.17      6.08 o 
   4  -2   4       26.31       25.24      1.26 o 
   5  -2   4     2122.86     2137.27     25.00 o 
   6  -2   4        1.53        3.82      0.86 o 
   7  -2   4      150.53      152.28      4.49 o 
   8  -2   4      158.67      164.18      4.44 o 
   9  -2   4       25.37       25.68      2.13 o 
  -9  -1   4       47.52       44.38      6.55 o 
  -8  -1   4      356.05      347.37     10.73 o 
  -7  -1   4       33.90       40.70      5.19 o 
  -6  -1   4       84.60       89.48      2.56 o 
  -5  -1   4     2309.53     2313.91     26.38 o 
  -4  -1   4      782.87      826.14     10.45 o 
  -3  -1   4      220.33      231.53      3.79 o 
  -2  -1   4      754.78      716.16     12.99 o 
  -1  -1   4     6453.01     6435.63    106.65 o 
   0  -1   4     2139.24     2248.74     30.08 o 
   1  -1   4     5028.33     5294.36     55.76 o 
   2  -1   4     8253.06     8067.95    108.84 o 
   3  -1   4      636.46      673.03      7.87 o 
   4  -1   4       33.23       31.76      1.11 o 
   5  -1   4     1800.25     1748.15     20.89 o 
   6  -1   4      259.29      257.12      4.71 o 
   7  -1   4        1.99        1.58      0.91 o 
   8  -1   4        4.17        4.53      1.19 o 
   9  -1   4      153.77      164.41      7.36 o 
 -10   0   4        1.46        7.40      2.91 o 
  -9   0   4        4.33        1.84      2.35 o 
  -8   0   4      118.08      116.73      7.16 o 
  -7   0   4      336.29      351.80      8.09 o 
  -6   0   4      546.38      555.86      7.87 o 
  -5   0   4      471.28      440.50      5.98 o 
  -4   0   4     2607.38     2559.10     28.76 o 
  -3   0   4      884.93      989.34     12.09 o 
  -2   0   4      711.80      719.60      9.94 o 
  -1   0   4     7027.28     6705.03    232.89 o 
   0   0   4     1763.17     1833.65     20.81 o 
   1   0   4      848.30      904.54      9.89 o 
   2   0   4      386.71      527.56      6.69 o 
   3   0   4     3380.41     3596.45     38.38 o 
   4   0   4     1134.16     1082.60     15.27 o 
   5   0   4       12.03       12.88      1.40 o 
   6   0   4      419.55      417.95      6.70 o 
   7   0   4      425.43      419.62      7.31 o 
   8   0   4       13.08       13.17      1.56 o 
 -10   1   4       39.52       32.02      3.86 o 
  -9   1   4       25.92       28.20      3.38 o 
  -8   1   4       56.99       65.58      4.36 o 
  -7   1   4      303.41      297.07      6.16 o 
  -6   1   4      534.73      525.74      8.35 o 
  -5   1   4      381.29      370.87      5.96 o 
  -4   1   4       47.75       45.10      1.36 o 
  -3   1   4     1419.66     1432.33     21.73 o 
  -2   1   4     6753.43     6460.50    120.30 o 
  -1   1   4     1191.21     1223.09     16.35 o 
   0   1   4     2569.90     2777.90     34.48 o 
   1   1   4     5752.91     5923.51     62.08 o 
   2   1   4      770.17      696.11      8.46 o 
   3   1   4     1665.39     1694.79     19.15 o 
   4   1   4      163.44      156.59      3.28 o 
   5   1   4      505.00      496.62      8.16 o 
   6   1   4       17.63       13.92      1.42 o 
   7   1   4      271.86      272.60      5.78 o 
   8   1   4      169.52      165.39      4.31 o 
  -9   2   4       28.35       32.68      3.30 o 
  -8   2   4      278.63      296.97      8.60 o 
  -7   2   4        1.68        2.36      1.17 o 
  -6   2   4        4.39        3.69      1.18 o 
  -5   2   4     1350.64     1327.54     20.74 o 
  -4   2   4      551.15      554.53      9.36 o 
  -3   2   4      494.09      481.88      8.08 o 
  -2   2   4     1829.80     1920.63     26.97 o 
  -1   2   4     2113.43     2122.43     26.63 o 
   0   2   4     2178.64     2380.30     28.43 o 
   1   2   4     1237.43     1243.98     15.38 o 
   2   2   4     4054.97     4179.60     48.71 o 
   3   2   4      148.35      155.81      3.27 o 
   4   2   4        8.37       12.84      1.23 o 
   5   2   4     1675.50     1628.90     21.97 o 
   6   2   4      376.87      358.19      6.97 o 
   7   2   4        5.85        8.09      1.53 o 
   8   2   4        9.19        8.19      1.50 o 
  -9   3   4        6.11        6.42      3.46 o 
  -8   3   4       66.96       65.53      2.96 o 
  -7   3   4      185.82      183.64      4.63 o 
  -6   3   4      135.03      143.61      4.35 o 
  -5   3   4      208.20      198.57      4.47 o 
  -4   3   4     2036.08     2030.47     30.50 o 
  -3   3   4        1.39        3.39      0.83 o 
  -2   3   4      285.13      285.89      6.08 o 
  -1   3   4     5316.73     5444.11     66.70 o 
   0   3   4     1059.68     1007.63     12.25 o 
   1   3   4        0.40        1.11      0.60 o 
   2   3   4       19.25       21.53      1.07 o 
   3   3   4      822.41      832.38     10.51 o 
   4   3   4      582.02      570.35      9.21 o 
   5   3   4       77.54       79.18      3.05 o 
   6   3   4      310.06      307.19      6.49 o 
   7   3   4       77.47       82.25      3.42 o 
  -9   4   4       13.04        7.16      3.21 o 
  -8   4   4       33.10       28.74      2.60 o 
  -7   4   4      130.33      161.63     13.01 o 
  -6   4   4      192.49      199.40      8.75 o 
  -5   4   4      108.99      105.13      3.10 o 
  -4   4   4      438.09      421.26      7.64 o 
  -3   4   4      516.73      523.04      7.94 o 
  -2   4   4     2668.76     2709.26     33.34 o 
  -1   4   4      111.20      108.12      2.86 o 
   0   4   4     1844.51     1827.96     23.32 o 
   1   4   4      529.33      533.38      7.49 o 
   2   4   4      235.94      232.68      4.23 o 
   3   4   4     1406.15     1367.28     16.32 o 
   4   4   4      599.82      590.78      9.70 o 
   5   4   4      192.71      178.00      4.64 o 
   6   4   4        5.23        4.40      1.35 o 
   7   4   4      171.29      176.88      5.41 o 
  -9   5   4       16.34       17.04      3.70 o 
  -8   5   4       96.05      107.03      5.48 o 
  -7   5   4       12.95       14.87      2.43 o 
  -6   5   4      116.51      122.18      4.07 o 
  -5   5   4      101.10       97.55      3.51 o 
  -4   5   4      507.46      518.98      8.15 o 
  -3   5   4      700.63      726.28     10.67 o 
  -2   5   4      378.74      373.94      6.24 o 
  -1   5   4      544.87      522.12      8.98 o 
   0   5   4      443.31      442.54      7.05 o 
   1   5   4      105.36      102.54      2.56 o 
   2   5   4     1693.67     1655.01     20.19 o 
   3   5   4        3.76        5.93      1.03 o 
   4   5   4       27.47       29.37      2.20 o 
   5   5   4      230.21      228.41      5.55 o 
   6   5   4      275.55      269.65      6.60 o 
  -8   6   4       24.37       24.54      2.96 o 
  -7   6   4       50.40       51.17      3.66 o 
  -6   6   4        3.97        0.40      1.65 o 
  -5   6   4       18.60       20.12      1.47 o 
  -4   6   4      917.51      938.94     14.60 o 
  -3   6   4        3.71        2.61      0.80 o 
  -2   6   4       17.07       18.29      1.26 o 
  -1   6   4      646.88      646.07      9.81 o 
   0   6   4       64.92       55.43      2.08 o 
   1   6   4      185.21      172.51      3.71 o 
   2   6   4      134.11      148.11      3.50 o 
   3   6   4      357.56      347.59      6.22 o 
   4   6   4      183.93      189.07      4.92 o 
   5   6   4       53.78       57.28      3.48 o 
  -8   7   4        0.13       -1.64      1.64 o 
  -7   7   4       31.98       33.25      3.20 o 
  -6   7   4       99.55      103.64      4.80 o 
  -5   7   4        5.56        4.78      1.65 o 
  -4   7   4       53.64       59.78      2.47 o 
  -3   7   4      116.61      111.49      3.26 o 
  -2   7   4      534.45      531.05     10.59 o 
  -1   7   4       22.80       22.63      1.64 o 
   0   7   4      979.25      939.71     13.54 o 
   1   7   4       42.34       44.89      1.95 o 
   2   7   4      126.87      120.02      3.30 o 
   3   7   4      238.33      233.28      4.99 o 
   4   7   4      249.38      240.94      5.87 o 
  -7   8   4        0.09        0.87      2.72 o 
  -6   8   4       70.54       70.51      4.10 o 
  -5   8   4        6.88        6.80      1.90 o 
  -4   8   4      112.08      112.96      5.06 o 
  -3   8   4      189.73      193.90      5.55 o 
  -2   8   4        2.40        2.82      1.05 o 
  -1   8   4        0.96        3.21      1.11 o 
   0   8   4        3.24        5.77      1.08 o 
   1   8   4       24.57       20.23      2.68 o 
   2   8   4      348.81      369.56      6.61 o 
   3   8   4        1.53        0.70      1.12 o 
  -6   9   4        2.57       -1.98      2.47 o 
  -5   9   4        1.92        2.96      2.72 o 
  -4   9   4      114.09      134.61      8.64 o 
  -3   9   4       26.30       21.24      3.70 o 
  -2   9   4      100.71       92.49      4.96 o 
  -1   9   4       31.20       37.75      3.38 o 
   0   9   4      139.34      138.79      6.23 o 
   1   9   4       51.96       43.92      2.73 o 
   2   9   4       54.95       58.65      3.21 o 
  -3  10   4        6.61        2.96      2.72 o 
  -2  10   4        1.73        4.20      2.72 o 
  -1  10   4        7.08        8.46      2.18 o 
  -1 -13   5       17.71       19.27      4.94 o 
   0 -13   5        4.62        1.98      3.21 o 
   1 -13   5        0.11       -0.48      3.33 o 
   2 -13   5       89.42       98.35      5.76 o 
   3 -13   5       11.16        7.39      2.70 o 
  -3 -12   5       23.16       27.42      5.19 o 
  -2 -12   5        9.96        8.15      3.46 o 
  -1 -12   5       52.46       49.40      6.17 o 
   0 -12   5        2.28        5.21      1.90 o 
   1 -12   5       61.74       64.62      4.39 o 
   2 -12   5       15.70       14.73      2.85 o 
   3 -12   5      118.74      125.31      6.61 o 
   4 -12   5       69.01       70.35      5.19 o 
   5 -12   5        0.73       -3.46      3.46 o 
  -4 -11   5      134.72      131.15      9.88 o 
  -3 -11   5       22.97       16.49      6.92 o 
  -2 -11   5       85.77       89.44      5.23 o 
  -1 -11   5        4.74       11.11      3.21 o 
   0 -11   5      146.18      143.20      5.87 o 
   1 -11   5        2.77        2.21      1.83 o 
   2 -11   5        1.03        1.95      1.83 o 
   3 -11   5        1.71        1.71      1.96 o 
   4 -11   5        6.33        6.09      2.43 o 
   6 -11   5       40.81       36.06      5.68 o 
  -5 -10   5      136.79      136.59     10.37 o 
  -4 -10   5       14.24       12.89      2.96 o 
  -3 -10   5        2.72        3.46      2.72 o 
  -2 -10   5      117.61      121.26      6.55 o 
  -1 -10   5      348.59      377.38      8.57 o 
   0 -10   5       38.32       40.07      3.09 o 
   1 -10   5      177.62      184.05      7.03 o 
   2 -10   5      975.90      967.64     34.21 o 
   3 -10   5       13.27       13.84      2.62 o 
   4 -10   5       79.49       77.56      6.92 o 
   5 -10   5        7.98        8.15      3.95 o 
   6 -10   5       25.96       15.56      4.20 o 
   7 -10   5        1.09       -2.20      3.09 o 
  -6  -9   5        0.15       -0.19      2.22 o 
  -5  -9   5       16.22       18.03      4.20 o 
  -4  -9   5      363.73      375.27     11.53 o 
  -3  -9   5       40.68       36.83      3.30 o 
  -2  -9   5       28.41       26.74      4.82 o 
  -1  -9   5      171.57      169.59     13.54 o 
   0  -9   5        9.45       14.51      1.66 o 
   1  -9   5      283.14      280.15      8.79 o 
   2  -9   5       13.37       11.36      2.25 o 
   3  -9   5      744.02      707.53     17.87 o 
   4  -9   5       10.68        8.15      3.21 o 
   5  -9   5        4.88        6.08      4.20 o 
   6  -9   5      187.76      190.45      7.14 o 
   7  -9   5        3.91        2.57      2.01 o 
   8  -9   5        0.23        0.06      2.00 o 
  -7  -8   5      142.01      147.58      7.68 o 
  -6  -8   5       13.17       14.43      3.21 o 
  -5  -8   5      321.78      315.92     10.36 o 
  -4  -8   5      338.42      316.15     21.74 o 
  -3  -8   5      276.74      301.43      9.34 o 
  -2  -8   5      125.85      119.22      3.70 o 
  -1  -8   5       97.14       90.84      3.22 o 
   0  -8   5     2056.99     2044.34     34.49 o 
   1  -8   5      587.05      585.64     28.03 o 
   2  -8   5        0.14        2.55      1.54 o 
   3  -8   5      201.59      190.74      6.71 o 
   4  -8   5       31.18       35.15      2.88 o 
   5  -8   5      170.17      170.56     10.00 o 
   6  -8   5       27.89       27.66      4.82 o 
   7  -8   5       95.52       87.61      4.89 o 
   8  -8   5        6.46        8.71      2.59 o 
  -7  -7   5        3.15        4.62      3.09 o 
  -6  -7   5       77.57       88.50      9.51 o 
  -5  -7   5      512.44      539.18     14.58 o 
  -4  -7   5       49.48       44.45      3.23 o 
  -3  -7   5      203.51      203.66     10.25 o 
  -2  -7   5      257.92      247.46     12.99 o 
  -1  -7   5     2107.41     2055.72     34.42 o 
   0  -7   5        1.42        4.66      1.51 o 
   1  -7   5      379.62      391.27      7.83 o 
   2  -7   5     1812.56     1846.01     39.09 o 
   3  -7   5      254.54      243.98      4.95 o 
   4  -7   5      696.05      666.63     12.62 o 
   5  -7   5      146.78      146.37      4.55 o 
   6  -7   5      143.54      147.01      4.84 o 
   7  -7   5       14.41       10.66      1.95 o 
   8  -7   5       29.58       26.93      2.66 o 
  -8  -6   5       24.10       26.24      3.07 o 
  -7  -6   5      426.62      448.87     10.97 o 
  -6  -6   5       62.01       58.86      3.37 o 
  -5  -6   5       70.30       70.43      3.40 o 
  -4  -6   5      860.43      826.03     15.52 o 
  -3  -6   5        6.25       10.50      1.54 o 
  -2  -6   5      375.01      381.00      6.41 o 
  -1  -6   5     2737.55     2694.32     44.31 o 
   0  -6   5      485.19      483.01      9.19 o 
   1  -6   5       47.09       49.03      1.46 o 
   2  -6   5       44.87       36.61      0.80 o 
   3  -6   5     2076.31     2058.32     25.81 o 
   4  -6   5        5.70        4.10      1.46 o 
   5  -6   5       71.95       65.83      2.97 o 
   6  -6   5      229.16      224.27      6.16 o 
   7  -6   5      137.98      134.67      4.89 o 
   8  -6   5        0.51       -0.29      1.62 o 
  -8  -5   5        1.90        1.69      1.86 o 
  -7  -5   5      359.70      364.59     12.80 o 
  -6  -5   5       97.64      104.32      7.24 o 
  -5  -5   5      176.86      176.77      5.43 o 
  -4  -5   5      711.98      700.18     14.95 o 
  -3  -5   5     3171.58     3087.52     46.27 o 
  -2  -5   5      186.89      180.28      3.43 o 
  -1  -5   5       14.14       15.36      1.15 o 
   0  -5   5     5705.66     5827.38     71.43 o 
   1  -5   5     1916.83     2013.23     22.70 o 
   2  -5   5      182.46      229.73      3.00 o 
   3  -5   5      825.40      799.84      9.75 o 
   4  -5   5      966.92      970.73     12.11 o 
   5  -5   5      239.49      242.82      4.20 o 
   6  -5   5       67.30       72.11      2.89 o 
   7  -5   5      290.25      287.49      6.36 o 
   8  -5   5        0.20       -0.87      1.32 o 
  -9  -4   5      126.02      128.78      7.66 o 
  -8  -4   5       44.49       45.91      4.48 o 
  -7  -4   5       12.82        9.71      1.54 o 
  -6  -4   5      416.19      394.54     10.01 o 
  -5  -4   5      536.71      529.97     10.98 o 
  -4  -4   5       72.21       63.31      2.25 o 
  -3  -4   5     2028.80     1996.31     26.58 o 
  -2  -4   5      706.11      718.91      9.67 o 
  -1  -4   5     5586.96     5719.91     69.78 o 
   0  -4   5       13.87       34.65      0.91 o 
   1  -4   5     3719.92     3622.79     34.98 o 
   2  -4   5     1412.48     1464.88     14.68 o 
   3  -4   5       87.09       84.45      1.73 o 
   4  -4   5      700.26      667.85      8.55 o 
   5  -4   5      801.31      773.04     11.51 o 
   6  -4   5      179.26      178.47      4.07 o 
   7  -4   5       77.59       73.97      2.79 o 
   8  -4   5       56.21       52.86      2.57 o 
   9  -4   5       49.65       59.03      6.67 o 
  -9  -3   5       23.65       28.11      4.45 o 
  -8  -3   5       39.38       46.73      4.18 o 
  -7  -3   5      440.80      442.74      8.48 o 
  -6  -3   5       61.03       62.22      4.20 o 
  -5  -3   5      976.48      959.38     16.51 o 
  -4  -3   5     1671.93     1633.27     24.90 o 
  -3  -3   5      192.03      186.36      4.51 o 
  -2  -3   5     1820.81     1879.68     30.65 o 
  -1  -3   5     5727.65     5723.14     73.97 o 
   0  -3   5      170.17      138.30      2.09 o 
   1  -3   5      363.95      334.13      3.67 o 
   2  -3   5     1431.09     1507.63     14.28 o 
   3  -3   5     4076.20     4057.08     45.34 o 
   4  -3   5        0.35        0.43      0.98 o 
   5  -3   5      345.40      339.62      8.78 o 
   6  -3   5      356.64      331.49      6.97 o 
   7  -3   5      229.16      229.48      7.09 o 
   8  -3   5       24.98       26.16      2.03 o 
  -9  -2   5        0.51        1.23      2.72 o 
  -8  -2   5        2.52        2.45      2.35 o 
  -7  -2   5      830.60      814.65     15.56 o 
  -6  -2   5      121.97      131.88      4.84 o 
  -5  -2   5       60.76       60.28      2.24 o 
  -4  -2   5      416.45      441.03      7.91 o 
  -3  -2   5     6974.23     6705.87    109.05 o 
  -2  -2   5      513.74      574.96      8.83 o 
  -1  -2   5      209.16      197.84      2.93 o 
   0  -2   5     7270.75     6812.03    121.34 o 
   1  -2   5     2251.16     2293.06     21.09 o 
   2  -2   5       27.76       40.83      1.00 o 
   3  -2   5     2317.79     2222.07     23.62 o 
   4  -2   5     1012.22     1009.70     13.46 o 
   5  -2   5       14.56       12.79      1.11 o 
   6  -2   5       54.21       49.68      1.94 o 
   7  -2   5      559.56      551.32      8.93 o 
   8  -2   5        0.77        1.01      1.22 o 
  -9  -1   5       69.12       73.52      5.10 o 
  -8  -1   5       55.82       50.79      4.01 o 
  -7  -1   5       31.89       30.04      2.35 o 
  -6  -1   5      947.92      929.26     16.08 o 
  -5  -1   5      448.00      445.78      6.70 o 
  -4  -1   5      195.10      197.52      3.42 o 
  -3  -1   5     4768.80     4823.75     61.71 o 
  -2  -1   5      519.62      495.06      7.74 o 
  -1  -1   5      864.29      857.07     11.20 o 
   0  -1   5     1226.71     1270.99     16.21 o 
   1  -1   5     7049.79     7180.81     68.36 o 
   2  -1   5      312.33      309.23      4.11 o 
   3  -1   5      228.51      223.72      2.99 o 
   4  -1   5     1684.23     1681.99     21.87 o 
   5  -1   5     1144.20     1106.64     14.13 o 
   6  -1   5      105.96      109.21      2.95 o 
   7  -1   5      112.27       99.32      3.01 o 
   8  -1   5      177.92      171.96      4.30 o 
  -9   0   5      190.88      192.59      7.85 o 
  -8   0   5       25.07       31.91      6.30 o 
  -7   0   5      201.64      210.29      5.83 o 
  -6   0   5      102.54      102.54      4.14 o 
  -5   0   5     1681.36     1691.74     21.67 o 
  -4   0   5      770.81      756.99      9.68 o 
  -3   0   5      319.32      325.76      5.86 o 
  -2   0   5     2040.84     1962.88     25.78 o 
  -1   0   5     5276.19     5430.26     65.96 o 
   0   0   5     4604.40     4827.74     53.67 o 
   1   0   5     1456.16     1443.92     15.47 o 
   2   0   5     1068.32     1079.05     12.01 o 
   3   0   5     2031.91     1923.48     19.84 o 
   4   0   5        1.50        3.44      1.18 o 
   5   0   5     1197.77     1186.56     16.50 o 
   6   0   5       80.59       76.31      2.56 o 
   7   0   5      143.56      141.51      4.37 o 
   8   0   5       14.02       13.60      1.56 o 
  -9   1   5        0.60        0.72      2.01 o 
  -8   1   5       42.63       45.14      5.08 o 
  -7   1   5      300.55      297.48      8.64 o 
  -6   1   5      506.96      483.45      8.81 o 
  -5   1   5      537.61      488.16      7.61 o 
  -4   1   5      263.71      258.72      4.58 o 
  -3   1   5     2772.28     2792.81     41.54 o 
  -2   1   5      159.21      181.99      3.79 o 
  -1   1   5     2271.87     2387.65     29.58 o 
   0   1   5      552.97      472.93      7.77 o 
   1   1   5     1854.76     1954.18     23.38 o 
   2   1   5      261.40      286.02      4.93 o 
   3   1   5     1747.10     1769.11     19.25 o 
   4   1   5     1415.07     1391.61     17.19 o 
   5   1   5        4.95        5.59      1.11 o 
   6   1   5      239.40      227.85      5.17 o 
   7   1   5      280.23      278.18      5.69 o 
   8   1   5       22.63       22.67      2.18 o 
  -9   2   5       96.55      105.91      9.26 o 
  -8   2   5        5.99        3.94      1.50 o 
  -7   2   5      127.27      115.84      3.60 o 
  -6   2   5      342.40      341.41      6.09 o 
  -5   2   5      119.33      137.67      3.43 o 
  -4   2   5       49.90       44.18      2.04 o 
  -3   2   5     2697.92     2604.95     42.30 o 
  -2   2   5     4260.28     4231.87     58.34 o 
  -1   2   5       85.34      109.85      2.41 o 
   0   2   5      241.92      267.28      4.25 o 
   1   2   5     4655.07     4689.64     54.55 o 
   2   2   5      212.20      206.88      3.52 o 
   3   2   5      388.99      377.49      5.98 o 
   4   2   5      475.12      443.50      7.61 o 
   5   2   5      631.59      627.86     10.25 o 
   6   2   5       57.11       54.51      2.61 o 
   7   2   5      129.85      123.28      4.10 o 
  -9   3   5       53.14       52.61      5.68 o 
  -8   3   5       62.80       69.48      3.42 o 
  -7   3   5       12.10       11.96      1.53 o 
  -6   3   5       33.12       33.77      2.90 o 
  -5   3   5      759.51      763.24     12.89 o 
  -4   3   5      196.80      199.77      5.52 o 
  -3   3   5      139.01      146.60      4.04 o 
  -2   3   5      171.11      157.18      3.08 o 
  -1   3   5     1129.35     1140.83     15.28 o 
   0   3   5      924.92      947.61     11.82 o 
   1   3   5      623.53      652.06      9.06 o 
   2   3   5     1400.65     1427.41     17.51 o 
   3   3   5      685.54      663.52      9.39 o 
   4   3   5        7.83        7.76      1.13 o 
   5   3   5      610.42      579.07      9.86 o 
   6   3   5      107.23      100.77      3.60 o 
   7   3   5       16.71       17.50      2.03 o 
  -9   4   5        0.66       -0.99      2.72 o 
  -8   4   5       27.33       27.18      3.05 o 
  -7   4   5       29.24       29.03      2.22 o 
  -6   4   5      160.65      163.02      4.75 o 
  -5   4   5      398.94      377.59      7.18 o 
  -4   4   5      483.64      469.03      8.39 o 
  -3   4   5     1044.58     1056.47     17.08 o 
  -2   4   5        1.21        4.06      1.00 o 
  -1   4   5     1537.48     1478.41     19.60 o 
   0   4   5      338.06      338.67      5.81 o 
   1   4   5        8.69       15.79      1.88 o 
   2   4   5      263.78      248.59      4.68 o 
   3   4   5      806.17      786.78     11.00 o 
   4   4   5      486.88      475.50      7.73 o 
   5   4   5       55.82       50.79      2.61 o 
   6   4   5       16.19       17.44      1.93 o 
  -8   5   5        0.34       -0.22      1.49 o 
  -7   5   5       19.30       20.14      2.53 o 
  -6   5   5      225.43      227.67      6.88 o 
  -5   5   5        0.29       -0.12      1.04 o 
  -4   5   5       23.76       21.34      1.27 o 
  -3   5   5      356.43      340.37      6.54 o 
  -2   5   5     1213.88     1199.54     16.27 o 
  -1   5   5        8.54        7.29      0.90 o 
   0   5   5      172.30      173.89      3.89 o 
   1   5   5     1488.98     1477.95     18.30 o 
   2   5   5      172.33      180.38      4.35 o 
   3   5   5      165.87      166.03      5.58 o 
   4   5   5      193.51      185.89      4.39 o 
   5   5   5      149.20      140.31      4.42 o 
  -8   6   5       18.93       22.28      3.58 o 
  -7   6   5       13.68        8.14      2.07 o 
  -6   6   5        3.51        0.86      1.57 o 
  -5   6   5      348.52      352.49      6.94 o 
  -4   6   5       19.78       16.73      1.68 o 
  -3   6   5       67.92       65.89      2.56 o 
  -2   6   5       46.04       51.65      5.13 o 
  -1   6   5       28.31       28.63      1.59 o 
   0   6   5       59.16       71.44      3.12 o 
   1   6   5      413.75      420.32      6.84 o 
   2   6   5      503.58      469.20      7.64 o 
   3   6   5        1.16        2.06      1.05 o 
   4   6   5       31.50       35.81      2.50 o 
  -7   7   5        0.27        1.00      1.65 o 
  -6   7   5       83.86       83.02      4.63 o 
  -5   7   5       48.61       51.50      3.48 o 
  -4   7   5      249.44      253.45      8.13 o 
  -3   7   5       75.70       82.77      3.02 o 
  -2   7   5       17.25       20.30      1.68 o 
  -1   7   5      451.08      430.97      8.31 o 
   0   7   5      220.89      227.04      4.97 o 
   1   7   5        4.36        4.23      1.10 o 
   2   7   5       62.41       58.16      2.47 o 
   3   7   5      142.51      144.59      4.05 o 
  -6   8   5       20.32       21.92      2.84 o 
  -5   8   5        1.46        0.71      1.54 o 
  -4   8   5        8.21        7.07      2.00 o 
  -3   8   5        1.60        2.49      1.19 o 
  -2   8   5      228.08      233.75      5.56 o 
  -1   8   5       44.34       49.44      2.67 o 
   0   8   5       87.60       92.48      3.15 o 
   1   8   5       78.54       87.95      3.00 o 
   2   8   5       80.67       73.71      2.86 o 
  -5   9   5       67.77       65.45      6.17 o 
  -4   9   5       10.41        8.64      3.21 o 
  -3   9   5       29.98       20.25      3.95 o 
  -2   9   5       65.04       75.94      4.71 o 
  -1   9   5        5.01        4.94      2.72 o 
   0   9   5        4.29        8.82      3.83 o 
  -1 -13   6        0.15       -2.72      2.72 o 
   0 -13   6       18.73       22.97      5.19 o 
   1 -13   6       57.75       59.29      4.43 o 
   2 -13   6        3.88        4.66      2.37 o 
   3 -13   6       13.70       13.10      3.14 o 
  -3 -12   6       24.42       20.25      4.69 o 
  -2 -12   6       87.40       80.27      7.66 o 
  -1 -12   6        3.48        3.70      2.96 o 
   0 -12   6      119.16      130.16      9.63 o 
   1 -12   6       79.33       76.72      5.56 o 
   2 -12   6      143.50      134.19      6.61 o 
   3 -12   6       36.38       43.50      7.66 o 
   4 -12   6        4.21        1.40      2.31 o 
   5 -12   6        0.90       -0.44      2.25 o 
  -4 -11   6        4.37        7.41      2.62 o 
  -3 -11   6      137.29      134.14      9.26 o 
  -2 -11   6       62.35       70.15      4.72 o 
  -1 -11   6        2.05        4.94      2.96 o 
   0 -11   6       72.27       74.20      4.33 o 
   1 -11   6      228.28      233.15      8.36 o 
   2 -11   6       24.43       27.05      5.93 o 
   3 -11   6       56.37       54.86     10.13 o 
   4 -11   6       14.19       11.37      2.88 o 
   5 -11   6        5.69        1.42      2.14 o 
   6 -11   6        0.56       -0.49      2.25 o 
  -5 -10   6       37.31       33.84      5.68 o 
  -4 -10   6       17.48       13.58      2.70 o 
  -3 -10   6       98.85      109.82      5.76 o 
  -2 -10   6      278.58      258.77      8.89 o 
  -1 -10   6       65.17       64.81      4.08 o 
   0 -10   6      314.62      313.48      9.76 o 
   1 -10   6      597.00      615.20     18.77 o 
   2 -10   6       41.88       45.96      3.75 o 
   3 -10   6      131.24      127.55      6.11 o 
   4 -10   6      420.64      400.81     12.19 o 
   5 -10   6       13.89       22.33      3.83 o 
   6 -10   6        1.94        0.85      1.63 o 
   7 -10   6        6.25        9.19      2.17 o 
  -6  -9   6        8.93       13.34      4.69 o 
  -5  -9   6      193.93      185.78     13.21 o 
  -4  -9   6        6.86        8.31      2.72 o 
  -3  -9   6      137.78      128.74      5.94 o 
  -2  -9   6      366.86      382.67     11.08 o 
  -1  -9   6      872.42      882.14     16.43 o 
   0  -9   6      459.94      437.23     11.71 o 
   1  -9   6      309.93      294.97      9.11 o 
   2  -9   6      367.69      340.85     13.83 o 
   3  -9   6        9.33        7.21      2.18 o 
   4  -9   6        2.90        0.98      2.33 o 
   5  -9   6      163.19      156.98      5.31 o 
   6  -9   6        9.64        8.46      2.29 o 
   7  -9   6       31.03       27.78      2.70 o 
  -7  -8   6       69.04       68.82      5.38 o 
  -6  -8   6       47.86       54.59      6.67 o 
  -5  -8   6      154.03      169.23      7.14 o 
  -4  -8   6      181.86      178.89      7.07 o 
  -3  -8   6      126.58      119.12     10.00 o 
  -2  -8   6      473.27      458.52     12.29 o 
  -1  -8   6      871.48      930.20     16.95 o 
   0  -8   6        1.94        2.94      1.28 o 
   1  -8   6     1169.09     1160.43     25.98 o 
   2  -8   6      921.77      844.85     19.87 o 
   3  -8   6      144.22      137.88      4.41 o 
   4  -8   6      231.97      228.13      6.25 o 
   5  -8   6       28.17       27.92      2.32 o 
   6  -8   6      138.35      124.05      4.75 o 
   7  -8   6       51.30       57.22      4.19 o 
   8  -8   6        5.08        2.35      2.10 o 
  -8  -7   6        6.06        5.96      2.78 o 
  -7  -7   6       22.84       19.35      3.13 o 
  -6  -7   6      113.99      110.67      5.76 o 
  -5  -7   6      154.33      158.47     11.86 o 
  -4  -7   6      103.63      107.05      5.15 o 
  -3  -7   6     1218.99     1204.96     26.88 o 
  -2  -7   6     2745.76     2657.05     54.60 o 
  -1  -7   6       14.30       17.78      1.50 o 
   0  -7   6     1042.32     1119.23     19.63 o 
   1  -7   6     1624.17     1608.52     28.09 o 
   2  -7   6      112.46      118.66      3.78 o 
   3  -7   6       82.35       81.39      3.92 o 
   4  -7   6      317.10      313.70      6.29 o 
   5  -7   6      454.83      449.76      8.48 o 
   6  -7   6       67.36       64.36      2.82 o 
   7  -7   6       28.96       32.94      2.83 o 
   8  -7   6       28.25       29.04      2.80 o 
  -8  -6   6       43.78       44.19      3.50 o 
  -7  -6   6        0.70        0.94      1.62 o 
  -6  -6   6       51.36       54.22      3.58 o 
  -5  -6   6      656.00      628.22     13.01 o 
  -4  -6   6       99.17       93.27      3.54 o 
  -3  -6   6       50.84       57.25      2.54 o 
  -2  -6   6      381.12      375.02      6.35 o 
  -1  -6   6     2255.52     2293.06     32.46 o 
   0  -6   6        3.69        7.46      1.66 o 
   1  -6   6      349.08      342.16      4.60 o 
   2  -6   6     1939.60     1959.04     20.61 o 
   3  -6   6       72.69       73.50      1.98 o 
   4  -6   6       99.15       88.06      2.85 o 
   5  -6   6      897.50      885.73     14.53 o 
   6  -6   6       92.78       96.05      4.03 o 
   7  -6   6       19.49       20.38      2.27 o 
   8  -6   6       51.49       51.56      3.46 o 
  -8  -5   6      137.25      133.89      6.81 o 
  -7  -5   6       89.60       99.13      4.30 o 
  -6  -5   6       30.09       30.92      2.00 o 
  -5  -5   6      862.21      847.60     13.83 o 
  -4  -5   6     1386.21     1375.16     20.59 o 
  -3  -5   6     1278.62     1260.88     18.77 o 
  -2  -5   6      393.74      441.06      6.47 o 
  -1  -5   6     4931.42     4948.96     60.73 o 
   0  -5   6       66.65       95.17      2.24 o 
   1  -5   6      510.50      500.01      5.52 o 
   2  -5   6     1770.93     1777.35     17.71 o 
   3  -5   6     1798.67     1812.08     19.54 o 
   4  -5   6       36.81       39.00      1.52 o 
   5  -5   6        8.51        8.18      1.00 o 
   6  -5   6      161.05      150.40      4.44 o 
   7  -5   6      214.92      224.14      5.05 o 
   8  -5   6       13.06       11.54      1.75 o 
  -9  -4   6       55.33       62.84      8.77 o 
  -8  -4   6        5.95        3.51      2.53 o 
  -7  -4   6      180.81      180.61      4.97 o 
  -6  -4   6      107.85      108.95      3.40 o 
  -5  -4   6      215.73      212.93      5.87 o 
  -4  -4   6      350.23      334.49      6.40 o 
  -3  -4   6     1869.06     1903.58     27.35 o 
  -2  -4   6     2301.05     2395.03     30.08 o 
  -1  -4   6      168.64      139.03      2.56 o 
   0  -4   6     2193.40     2339.31     24.81 o 
   1  -4   6     2386.51     2321.20     21.47 o 
   2  -4   6       86.47       94.12      1.58 o 
   3  -4   6     1610.69     1598.79     17.44 o 
   4  -4   6      741.43      735.61      8.85 o 
   5  -4   6      746.68      767.97     11.34 o 
   6  -4   6      303.37      282.96      6.61 o 
   7  -4   6       47.38       49.93      2.38 o 
   8  -4   6      112.82      121.18      3.91 o 
  -9  -3   6       56.39       61.97      5.43 o 
  -8  -3   6       89.53       90.76      5.48 o 
  -7  -3   6      145.05      151.03      5.08 o 
  -6  -3   6      137.10      144.40      3.84 o 
  -5  -3   6     1976.58     1975.14     28.30 o 
  -4  -3   6        2.76        3.11      0.98 o 
  -3  -3   6      879.80      838.55     13.46 o 
  -2  -3   6      132.04      108.02      2.51 o 
  -1  -3   6     3335.35     3233.38     41.32 o 
   0  -3   6      693.47      696.30      8.68 o 
   1  -3   6     3153.89     3257.67     28.31 o 
   2  -3   6     1653.99     1602.55     14.43 o 
   3  -3   6      145.67      162.92      2.58 o 
   4  -3   6      140.47      145.06      4.94 o 
   5  -3   6     1606.34     1563.56     19.02 o 
   6  -3   6       43.92       50.27      2.63 o 
   7  -3   6        1.46        2.39      1.35 o 
   8  -3   6       59.88       57.25      3.76 o 
  -9  -2   6        1.40        1.64      2.24 o 
  -8  -2   6      128.85      130.69      6.28 o 
  -7  -2   6      214.25      232.46      8.66 o 
  -6  -2   6       19.21       23.39      1.99 o 
  -5  -2   6      817.82      826.07     12.89 o 
  -4  -2   6     2346.26     2399.07     35.85 o 
  -3  -2   6      423.96      465.82      7.01 o 
  -2  -2   6      555.46      654.67     10.06 o 
  -1  -2   6     5740.43     5545.22     62.48 o 
   0  -2   6      660.69      721.50      9.00 o 
   1  -2   6       14.71       19.15      0.98 o 
   2  -2   6     1402.04     1490.79     14.23 o 
   3  -2   6     3338.12     3345.34     32.67 o 
   4  -2   6       28.23       33.34      1.49 o 
   5  -2   6       42.12       34.37      1.64 o 
   6  -2   6      409.76      418.84      6.80 o 
   7  -2   6       86.09       90.77      3.31 o 
   8  -2   6        4.16        7.04      1.53 o 
  -9  -1   6       11.10       10.56      2.79 o 
  -8  -1   6       10.68        5.57      1.70 o 
  -7  -1   6      507.28      520.45     11.06 o 
  -6  -1   6       46.82       47.14      2.61 o 
  -5  -1   6       95.46       89.34      3.31 o 
  -4  -1   6      135.45      111.63      2.37 o 
  -3  -1   6     2148.37     2018.50     26.65 o 
  -2  -1   6      720.94      785.25     11.85 o 
  -1  -1   6     1542.14     1569.60     19.92 o 
   0  -1   6     1668.42     1604.62     18.65 o 
   1  -1   6     2809.62     2788.65     28.98 o 
   2  -1   6        4.35        4.49      0.51 o 
   3  -1   6     3665.82     3543.77     36.84 o 
   4  -1   6      299.96      305.98      6.13 o 
   5  -1   6      493.39      501.19      8.26 o 
   6  -1   6      200.68      199.50      5.29 o 
   7  -1   6      328.37      336.43      6.26 o 
   8  -1   6       41.99       42.95      2.64 o 
  -9   0   6       52.82       57.07      4.69 o 
  -8   0   6      124.65      127.56      4.74 o 
  -7   0   6      119.92      116.82      4.60 o 
  -6   0   6      186.46      173.92      5.60 o 
  -5   0   6     1440.69     1436.00     21.11 o 
  -4   0   6        1.44        2.80      0.73 o 
  -3   0   6     2121.88     2088.31     31.34 o 
  -2   0   6     1317.12     1380.54     16.77 o 
  -1   0   6     2295.46     2350.76     29.42 o 
   0   0   6      306.04      341.70      4.92 o 
   1   0   6     2860.35     2871.38     32.73 o 
   2   0   6     1210.44     1230.24     15.01 o 
   3   0   6       11.92       14.54      1.06 o 
   4   0   6      191.37      210.36      4.36 o 
   5   0   6      835.53      830.20     12.48 o 
   6   0   6      109.05      114.66      3.55 o 
   7   0   6      102.79       99.31      3.25 o 
  -9   1   6       15.66       19.81      3.33 o 
  -8   1   6       57.51       49.44      3.04 o 
  -7   1   6      128.01      136.02      4.56 o 
  -6   1   6        3.93        6.39      1.74 o 
  -5   1   6      346.62      336.44      6.34 o 
  -4   1   6     1154.32     1104.07     16.61 o 
  -3   1   6       19.30       21.87      2.78 o 
  -2   1   6       11.68       24.25      1.46 o 
  -1   1   6     5107.94     5165.11     57.49 o 
   0   1   6      330.37      312.55      5.86 o 
   1   1   6     1121.65     1133.26     13.24 o 
   2   1   6      597.76      578.75      7.32 o 
   3   1   6     2360.26     2332.26     27.40 o 
   4   1   6      102.49       86.91      3.39 o 
   5   1   6      204.48      209.55      6.41 o 
   6   1   6      230.22      223.02      7.21 o 
   7   1   6      130.19      133.36      3.88 o 
  -9   2   6        0.60        0.00      1.75 o 
  -8   2   6        5.06        5.00      1.66 o 
  -7   2   6      414.40      427.62      9.55 o 
  -6   2   6       42.98       41.53      2.05 o 
  -5   2   6       21.65       22.94      1.56 o 
  -4   2   6      868.22      855.75     15.45 o 
  -3   2   6     1696.53     1720.25     28.90 o 
  -2   2   6       68.24       65.50      1.81 o 
  -1   2   6      525.10      530.93      7.94 o 
   0   2   6     1782.03     1824.56     22.54 o 
   1   2   6      388.75      402.19      6.04 o 
   2   2   6      130.09      126.41      3.88 o 
   3   2   6     1613.80     1645.42     20.14 o 
   4   2   6      490.28      482.09      7.63 o 
   5   2   6       10.82       14.31      1.57 o 
   6   2   6       25.80       27.02      2.04 o 
   7   2   6      226.25      227.16      5.87 o 
  -9   3   6       23.94       33.10      4.69 o 
  -8   3   6       29.74       32.04      3.36 o 
  -7   3   6       34.49       36.53      2.18 o 
  -6   3   6      116.90      118.60      3.69 o 
  -5   3   6      139.43      133.31      7.41 o 
  -4   3   6      490.38      473.33      9.60 o 
  -3   3   6     1400.81     1397.19     24.05 o 
  -2   3   6      409.78      409.61      6.48 o 
  -1   3   6      204.70      208.32      4.09 o 
   0   3   6      268.17      281.47      4.70 o 
   1   3   6     2472.35     2374.22     30.41 o 
   2   3   6       70.94       79.03      2.47 o 
   3   3   6       10.30        9.83      1.21 o 
   4   3   6       92.64       91.06      2.95 o 
   5   3   6      452.13      442.51      9.53 o 
   6   3   6       48.18       50.67      2.79 o 
  -9   4   6       13.26       22.72      4.20 o 
  -8   4   6       17.13       17.07      2.67 o 
  -7   4   6       31.29       29.58      2.06 o 
  -6   4   6       65.66       66.60      3.09 o 
  -5   4   6      437.10      432.07      9.22 o 
  -4   4   6      172.88      179.55      4.32 o 
  -3   4   6       33.05       35.58      1.88 o 
  -2   4   6       87.12       88.33      2.93 o 
  -1   4   6      564.03      568.20      8.84 o 
   0   4   6      489.08      468.59      7.65 o 
   1   4   6      512.77      516.22      7.83 o 
   2   4   6      361.70      357.83      6.17 o 
   3   4   6      428.52      421.14      7.11 o 
   4   4   6        5.28        5.84      1.17 o 
   5   4   6      222.65      218.50      5.63 o 
  -8   5   6        0.14       -1.65      1.65 o 
  -7   5   6       70.54       84.98      6.67 o 
  -6   5   6      153.82      152.08      4.80 o 
  -5   5   6       20.61       25.67      1.79 o 
  -4   5   6      131.58      127.54      3.64 o 
  -3   5   6      473.08      463.46      8.55 o 
  -2   5   6        5.75        4.51      1.09 o 
  -1   5   6      790.69      767.83     12.04 o 
   0   5   6      418.89      419.40      8.13 o 
   1   5   6       24.56       24.50      2.15 o 
   2   5   6       32.60       34.33      1.90 o 
   3   5   6      506.44      510.78      8.37 o 
   4   5   6       97.46       98.04      3.32 o 
   5   5   6        0.12       -0.69      1.27 o 
  -7   6   6       58.33       63.73      8.15 o 
  -6   6   6       24.93       30.91      2.97 o 
  -5   6   6        0.50        0.22      1.08 o 
  -4   6   6       66.62       73.91      2.90 o 
  -3   6   6      142.15      152.01      4.16 o 
  -2   6   6      171.39      168.93      4.56 o 
  -1   6   6        0.86        2.88      1.16 o 
   0   6   6       58.27       58.07      2.49 o 
   1   6   6      344.78      323.38      5.94 o 
   2   6   6      131.59      140.86      3.77 o 
   3   6   6       31.58       35.35      2.21 o 
   4   6   6       67.48       64.75      3.16 o 
  -7   7   6       11.79        9.56      2.27 o 
  -6   7   6       20.20       18.00      4.08 o 
  -5   7   6       76.71       75.28      4.37 o 
  -4   7   6       31.74       39.59      2.28 o 
  -3   7   6       83.91       96.84      3.42 o 
  -2   7   6      102.30      103.55      3.63 o 
  -1   7   6       93.44       99.49      3.58 o 
   0   7   6      137.88      135.52      3.91 o 
   1   7   6      227.87      219.42      5.23 o 
   2   7   6        9.33       13.11      2.29 o 
  -5   8   6        0.29        0.74      1.75 o 
  -4   8   6       33.90       33.61      4.20 o 
  -3   8   6       40.50       40.78      2.40 o 
  -2   8   6        0.18        0.03      1.18 o 
  -1   8   6       55.65       56.21      2.90 o 
   0   8   6      127.17      143.01      4.17 o 
   1   8   6        0.58        1.15      1.55 o 
  -1 -13   7       13.04       13.34      4.69 o 
   0 -13   7       71.04       59.28      7.41 o 
   1 -13   7        0.16        2.96      3.46 o 
   2 -13   7        3.93        0.13      2.25 o 
   3 -13   7       31.17       23.35      3.73 o 
  -3 -12   7       65.45       66.19      7.16 o 
  -2 -12   7       64.43       68.42      7.41 o 
  -1 -12   7       67.51       63.97      7.16 o 
   0 -12   7      161.60      163.01     11.36 o 
   1 -12   7        3.16        0.20      2.00 o 
   2 -12   7       39.04       38.63      4.20 o 
   3 -12   7       12.20       11.24      2.97 o 
   4 -12   7       75.60       65.19      5.06 o 
   5 -12   7        0.27       -0.03      2.43 o 
  -4 -11   7      116.55      112.16      6.46 o 
  -3 -11   7       31.94       34.38      3.66 o 
  -2 -11   7        7.96        7.90      3.46 o 
  -1 -11   7      199.24      198.09     11.86 o 
   0 -11   7       79.93       68.19      4.69 o 
   1 -11   7       18.99       21.06      2.95 o 
   2 -11   7       24.00       23.31      3.23 o 
   3 -11   7       21.95       24.48      3.58 o 
   4 -11   7        3.30        0.76      2.07 o 
   5 -11   7       22.97       19.24      3.32 o 
   6 -11   7       29.01       36.62      4.82 o 
  -5 -10   7        5.26        4.08      2.19 o 
  -4 -10   7      267.01      291.08     10.30 o 
  -3 -10   7      110.91      108.52      6.05 o 
  -2 -10   7       52.63       63.12      4.18 o 
  -1 -10   7        9.06        8.15      3.21 o 
   0 -10   7      372.87      355.57     13.46 o 
   1 -10   7       41.19       38.31      3.46 o 
   2 -10   7       76.84       75.17      4.71 o 
   3 -10   7       96.15       99.04      7.16 o 
   4 -10   7       42.50       36.13      3.48 o 
   5 -10   7        5.52        5.78      1.84 o 
   6 -10   7       48.98       46.50      3.30 o 
  -6  -9   7      115.70      112.63      9.39 o 
  -5  -9   7        9.28       10.93      2.60 o 
  -4  -9   7       32.76       27.70      3.14 o 
  -3  -9   7      674.56      662.19     24.08 o 
  -2  -9   7      481.95      457.46     22.35 o 
  -1  -9   7      191.94      187.73      6.75 o 
   0  -9   7      316.37      313.85     13.21 o 
   1  -9   7        1.27        2.77      5.19 o 
   2  -9   7      459.25      476.00     13.04 o 
   3  -9   7        9.48        5.93      2.00 o 
   4  -9   7      296.12      288.85      7.53 o 
   5  -9   7       52.74       58.96      3.37 o 
   6  -9   7       25.15       24.80      2.52 o 
   7  -9   7       41.66       41.49      3.84 o 
  -7  -8   7       59.31       63.51      4.88 o 
  -6  -8   7      219.63      228.91      9.06 o 
  -5  -8   7        3.44        4.81      2.00 o 
  -4  -8   7      132.60      144.57     17.66 o 
  -3  -8   7        1.68        1.26      1.98 o 
  -2  -8   7      177.65      179.21     10.99 o 
  -1  -8   7      650.22      631.68     12.26 o 
   0  -8   7        8.16       10.09      1.41 o 
   1  -8   7      353.22      335.80      9.53 o 
   2  -8   7      233.89      237.96      7.74 o 
   3  -8   7      407.39      410.00      9.24 o 
   4  -8   7      153.53      149.41      4.89 o 
   5  -8   7       29.12       28.98      2.46 o 
   6  -8   7      103.16      111.54      4.56 o 
   7  -8   7       72.45       75.70      4.89 o 
  -7  -7   7      123.91      127.71      9.02 o 
  -6  -7   7       61.10       54.99      4.18 o 
  -5  -7   7      151.86      154.64      6.64 o 
  -4  -7   7     1328.82     1285.08     29.06 o 
  -3  -7   7     1129.46     1085.93     24.77 o 
  -2  -7   7      557.39      582.45     14.54 o 
  -1  -7   7      180.77      180.26      4.70 o 
   0  -7   7     2290.95     2226.43     37.16 o 
   1  -7   7       43.08       38.18      1.93 o 
   2  -7   7      124.26      123.91      3.98 o 
   3  -7   7      723.52      739.06     14.44 o 
   4  -7   7      368.49      373.58      7.34 o 
   5  -7   7       15.42       14.31      1.53 o 
   6  -7   7       77.60       83.80      3.86 o 
   7  -7   7       48.62       54.25      3.82 o 
   8  -7   7       23.44       22.84      2.64 o 
  -8  -6   7       12.01        6.01      2.78 o 
  -7  -6   7        0.46       -1.43      1.47 o 
  -6  -6   7      196.38      191.61      8.15 o 
  -5  -6   7      115.63      111.93      3.90 o 
  -4  -6   7      159.34      152.17      3.97 o 
  -3  -6   7     1321.21     1319.15     19.80 o 
  -2  -6   7      546.40      570.21      9.43 o 
  -1  -6   7       73.43       66.83      2.01 o 
   0  -6   7     1333.44     1361.19     17.61 o 
   1  -6   7     1403.98     1374.08     14.83 o 
   2  -6   7        0.50        1.25      0.58 o 
   3  -6   7        1.83        3.35      1.38 o 
   4  -6   7     1057.03     1060.90     15.09 o 
   5  -6   7      350.73      353.49      6.50 o 
   6  -6   7        0.89        0.48      1.33 o 
   7  -6   7       14.74       17.12      3.34 o 
   8  -6   7      214.94      224.10      7.25 o 
  -8  -5   7       34.49       44.03      4.19 o 
  -7  -5   7       35.04       36.93      2.82 o 
  -6  -5   7      813.61      822.28     13.59 o 
  -5  -5   7      891.47      913.60     16.80 o 
  -4  -5   7        2.23        1.89      1.06 o 
  -3  -5   7      175.27      163.41      4.30 o 
  -2  -5   7     1840.43     1743.40     22.39 o 
  -1  -5   7      416.51      378.52      5.82 o 
   0  -5   7      424.91      403.67      5.15 o 
   1  -5   7     1399.09     1437.69     14.62 o 
   2  -5   7     1265.30     1240.98     12.07 o 
   3  -5   7      800.79      802.16      9.48 o 
   4  -5   7       91.51       91.01      3.13 o 
   5  -5   7      246.62      244.15      4.91 o 
   6  -5   7       23.20       22.17      2.35 o 
   7  -5   7        4.60        6.01      1.32 o 
   8  -5   7       15.68       18.58      2.71 o 
  -9  -4   7        0.02       -2.00      2.00 o 
  -8  -4   7       27.08       31.79      3.75 o 
  -7  -4   7      262.80      259.33      7.15 o 
  -6  -4   7      299.84      310.76      7.58 o 
  -5  -4   7      144.98      135.62      4.30 o 
  -4  -4   7      954.15      971.42     15.22 o 
  -3  -4   7     2387.91     2374.32     33.79 o 
  -2  -4   7     1602.17     1640.98     19.24 o 
  -1  -4   7      630.52      630.12      8.86 o 
   0  -4   7     2139.87     2207.45     23.65 o 
   1  -4   7      283.64      289.58      3.50 o 
   2  -4   7     1807.48     1763.95     16.85 o 
   3  -4   7     1072.45     1092.01     11.70 o 
   4  -4   7      211.31      220.88      4.66 o 
   5  -4   7       17.77       15.27      1.87 o 
   6  -4   7      588.98      590.86      9.70 o 
   7  -4   7      144.31      148.11      5.49 o 
   8  -4   7       14.47       12.62      1.72 o 
  -9  -3   7       40.63       50.48      4.54 o 
  -8  -3   7       58.30       59.56      4.45 o 
  -7  -3   7      135.70      140.01      5.93 o 
  -6  -3   7      300.09      297.26      7.31 o 
  -5  -3   7      178.90      208.59     15.15 o 
  -4  -3   7       60.02       69.97      4.91 o 
  -3  -3   7     1174.76     1147.26     23.00 o 
  -2  -3   7     1179.44     1171.25     17.13 o 
  -1  -3   7       54.03       64.96      1.61 o 
   0  -3   7     1257.27     1250.20     14.96 o 
   1  -3   7     4629.89     4656.92     42.30 o 
   2  -3   7       42.73       43.70      1.67 o 
   3  -3   7       31.21       34.31      1.28 o 
   4  -3   7     1161.28     1151.30     14.46 o 
   5  -3   7      173.74      162.52      3.54 o 
   6  -3   7        0.39        0.37      0.96 o 
   7  -3   7      172.94      171.25      4.62 o 
   8  -3   7      109.79      109.87      4.02 o 
  -9  -2   7      132.22      146.21      7.16 o 
  -8  -2   7       66.22       76.05      3.78 o 
  -7  -2   7       91.56       90.73      3.84 o 
  -6  -2   7      412.32      399.70      8.93 o 
  -5  -2   7     1783.74     1714.91     28.89 o 
  -4  -2   7      125.06      135.88      4.03 o 
  -3  -2   7        4.69        9.90      0.79 o 
  -2  -2   7     3682.55     3724.48     53.48 o 
  -1  -2   7     1689.59     1743.08     22.17 o 
   0  -2   7      115.72      128.69      2.48 o 
   1  -2   7     1935.74     1891.08     18.96 o 
   2  -2   7      548.44      548.05      6.00 o 
   3  -2   7     1139.34     1133.75     12.00 o 
   4  -2   7      367.43      355.92      6.23 o 
   5  -2   7      682.43      701.97      9.95 o 
   6  -2   7       29.12       32.57      2.17 o 
   7  -2   7       10.22        7.59      1.49 o 
  -9  -1   7        3.13        3.15      2.25 o 
  -8  -1   7       51.95       55.59      3.38 o 
  -7  -1   7      210.93      199.51      5.89 o 
  -6  -1   7      173.37      175.50      5.22 o 
  -5  -1   7      472.03      446.84      9.41 o 
  -4  -1   7      688.74      715.24     11.34 o 
  -3  -1   7      891.83      842.31     12.10 o 
  -2  -1   7      415.18      412.78      7.13 o 
  -1  -1   7     2951.52     2876.34     35.82 o 
   0  -1   7     1071.59     1068.55     13.05 o 
   1  -1   7      411.94      394.19      5.24 o 
   2  -1   7     2108.07     2139.10     21.45 o 
   3  -1   7      801.36      786.36     10.43 o 
   4  -1   7      290.64      282.68      5.04 o 
   5  -1   7      195.22      192.17      4.50 o 
   6  -1   7      355.19      334.60      6.99 o 
   7  -1   7      209.17      204.37      4.78 o 
  -9   0   7       78.61       95.50      5.32 o 
  -8   0   7       37.45       37.57      2.80 o 
  -7   0   7      252.21      247.83      6.75 o 
  -6   0   7       54.82       58.33      2.99 o 
  -5   0   7      106.82      105.29      3.02 o 
  -4   0   7      554.06      552.79      9.31 o 
  -3   0   7     2172.74     2165.83     28.93 o 
  -2   0   7      483.99      464.12      6.44 o 
  -1   0   7      324.39      319.01      5.24 o 
   0   0   7      577.62      581.92      7.82 o 
   1   0   7     4057.34     4073.56     42.19 o 
   2   0   7       17.80       21.47      1.73 o 
   3   0   7      185.35      198.61      4.94 o 
   4   0   7      646.94      643.57      9.32 o 
   5   0   7      355.11      335.95      6.59 o 
   6   0   7       73.05       84.77      3.17 o 
   7   0   7      113.36      111.38      3.57 o 
  -9   1   7       69.42       79.53      4.98 o 
  -8   1   7       73.27       81.45      3.94 o 
  -7   1   7        1.20        0.09      1.49 o 
  -6   1   7      209.91      203.01      5.75 o 
  -5   1   7      886.50      874.03     13.92 o 
  -4   1   7        1.00        0.15      0.93 o 
  -3   1   7      186.04      171.43      4.04 o 
  -2   1   7     1235.73     1238.79     17.41 o 
  -1   1   7      919.46      898.90     10.35 o 
   0   1   7      209.37      207.61      3.70 o 
   1   1   7     1100.20     1124.29     12.93 o 
   2   1   7      676.81      678.87      8.62 o 
   3   1   7       50.53       56.10      2.84 o 
   4   1   7      205.01      187.16      4.11 o 
   5   1   7      943.61      882.31     13.64 o 
   6   1   7       20.28       22.72      1.96 o 
  -9   2   7       10.20        9.64      2.45 o 
  -8   2   7       22.33       20.91      3.16 o 
  -7   2   7       49.72       48.98      2.97 o 
  -6   2   7        1.32        1.32      1.15 o 
  -5   2   7      745.88      708.37     11.85 o 
  -4   2   7      191.24      187.02      4.47 o 
  -3   2   7      378.03      385.17      8.32 o 
  -2   2   7      196.29      199.82      5.49 o 
  -1   2   7     2994.08     3027.68     38.36 o 
   0   2   7      124.77      125.29      2.88 o 
   1   2   7      177.33      176.07      3.62 o 
   2   2   7     1077.73     1038.55     12.48 o 
   3   2   7      761.40      789.08     11.06 o 
   4   2   7       36.70       37.20      2.03 o 
   5   2   7       72.24       68.86      5.73 o 
   6   2   7       86.17       79.90      3.37 o 
  -8   3   7       18.16       18.34      2.23 o 
  -7   3   7      137.25      135.99      4.91 o 
  -6   3   7      135.63      128.27      3.84 o 
  -5   3   7       10.28       13.11      1.61 o 
  -4   3   7      213.92      224.95      5.85 o 
  -3   3   7      520.31      486.74      8.80 o 
  -2   3   7      176.01      184.09      4.54 o 
  -1   3   7      484.75      479.60      7.78 o 
   0   3   7      115.48      115.58      2.85 o 
   1   3   7      910.89      950.22     12.67 o 
   2   3   7        9.06        8.56      1.18 o 
   3   3   7      788.87      742.58     10.83 o 
   4   3   7      155.17      169.34      4.21 o 
   5   3   7       80.81       73.88      3.21 o 
  -8   4   7        7.77       11.88      9.63 o 
  -7   4   7       77.33       73.30      3.73 o 
  -6   4   7        0.59        0.11      1.36 o 
  -5   4   7      404.74      411.24     12.05 o 
  -4   4   7        0.03        4.59      3.14 o 
  -3   4   7      361.27      351.15      7.07 o 
  -2   4   7      284.41      291.12      6.31 o 
  -1   4   7      496.21      466.78      8.90 o 
   0   4   7      285.40      245.37      5.14 o 
   1   4   7      498.68      514.38      8.00 o 
   2   4   7      220.78      222.09      5.25 o 
   3   4   7        3.88        6.18      1.18 o 
   4   4   7       21.02       18.61      1.76 o 
   5   4   7      225.22      231.59      6.07 o 
  -7   5   7       21.44       18.68      2.53 o 
  -6   5   7        0.81       -0.78      1.10 o 
  -5   5   7      147.19      149.60      4.23 o 
  -4   5   7      122.47      125.36      5.99 o 
  -3   5   7       35.25       36.79      2.19 o 
  -2   5   7        0.65        1.05      1.03 o 
  -1   5   7      652.93      641.06     10.15 o 
   0   5   7      142.65      145.63      4.39 o 
   1   5   7       39.77       36.21      1.95 o 
   2   5   7      149.48      148.58      3.90 o 
   3   5   7      265.56      261.60      5.64 o 
   4   5   7       12.61       11.92      1.60 o 
  -7   6   7       39.28       40.35      3.40 o 
  -6   6   7       14.62       15.13      2.00 o 
  -5   6   7        0.79        0.47      1.14 o 
  -4   6   7       54.29       59.13      2.75 o 
  -3   6   7      259.31      255.43      6.01 o 
  -2   6   7        0.67        1.83      1.01 o 
  -1   6   7      158.56      166.93      4.76 o 
   0   6   7       58.16       52.46      3.84 o 
   1   6   7      121.78      133.87      4.08 o 
   2   6   7        2.68        3.73      1.18 o 
   3   6   7      144.46      136.01      7.33 o 
  -5   7   7        2.01        3.32      1.90 o 
  -4   7   7        1.79        0.22      1.18 o 
  -3   7   7      103.97      102.20      3.83 o 
  -2   7   7       74.83       83.39      3.40 o 
  -1   7   7       13.58       11.66      1.64 o 
   0   7   7        1.70        0.97      1.18 o 
   1   7   7      160.78      169.30      4.76 o 
  -3   8   7       14.54       14.86      1.89 o 
  -2   8   7        0.09        0.56      1.23 o 
  -1 -13   8       12.53       16.80      4.69 o 
   0 -13   8        0.15       -0.49      3.21 o 
   1 -13   8       15.08       14.82      4.69 o 
   2 -13   8       71.80       72.93      5.40 o 
   3 -13   8        0.25        1.75      2.53 o 
  -3 -12   8       19.38       23.96      4.94 o 
  -2 -12   8       80.80       79.04      8.15 o 
  -1 -12   8       13.04       13.09      4.20 o 
   0 -12   8       17.45       17.54      4.69 o 
   1 -12   8      112.65      121.43      7.41 o 
   2 -12   8        0.11       -0.74      3.09 o 
   3 -12   8       23.77       22.67      3.48 o 
   4 -12   8       20.35       20.25      3.49 o 
  -4 -11   8       16.87       10.88      2.79 o 
  -3 -11   8        0.24        2.20      1.83 o 
  -2 -11   8      226.86      217.60     12.60 o 
  -1 -11   8       13.71        6.42      3.46 o 
   0 -11   8       20.55       23.46      4.69 o 
   1 -11   8        0.39        0.66      1.83 o 
   2 -11   8      300.59      291.19     14.33 o 
   3 -11   8       22.32       16.91      3.05 o 
   4 -11   8        6.49        5.80      2.45 o 
   5 -11   8       79.32       76.77      5.41 o 
  -5 -10   8      148.73      158.30      7.60 o 
  -4 -10   8       48.03       46.80      6.92 o 
  -3 -10   8       24.59       28.95      3.30 o 
  -2 -10   8       13.57       17.15      2.67 o 
  -1 -10   8      339.40      334.92     16.05 o 
   0 -10   8        5.17        9.39      3.21 o 
   1 -10   8        8.71        9.38      3.33 o 
   2 -10   8      313.83      335.28     10.48 o 
   3 -10   8       59.68       67.44      6.30 o 
   4 -10   8        0.10       -1.75      1.75 o 
   5 -10   8        3.71        2.66      1.56 o 
   6 -10   8       20.59       19.88      2.42 o 
  -6  -9   8       43.30       44.79      5.93 o 
  -5  -9   8       17.01       10.66      2.70 o 
  -4  -9   8      544.94      535.99     15.28 o 
  -3  -9   8       91.69       90.01      5.06 o 
  -2  -9   8      117.23      120.94     15.07 o 
  -1  -9   8        1.98        0.86      1.40 o 
   0  -9   8      842.75      854.20     20.25 o 
   1  -9   8       97.05      103.36      4.92 o 
   2  -9   8       17.20       18.19      2.49 o 
   3  -9   8      181.70      176.51      5.54 o 
   4  -9   8      215.93      206.19      6.20 o 
   5  -9   8       33.19       41.10      2.93 o 
   6  -9   8      159.99      163.21      5.84 o 
   7  -9   8        2.21        1.98      2.10 o 
  -7  -8   8       57.71       64.62      4.85 o 
  -6  -8   8       11.44       11.14      3.09 o 
  -5  -8   8      392.88      387.51     12.14 o 
  -4  -8   8        5.28       10.13      2.25 o 
  -3  -8   8       87.87       90.48      5.43 o 
  -2  -8   8      264.03      262.46      8.54 o 
  -1  -8   8       81.19       88.55      4.32 o 
   0  -8   8      187.49      199.44      6.20 o 
   1  -8   8      368.80      386.68     10.65 o 
   2  -8   8      415.31      403.27      9.53 o 
   3  -8   8        2.07        0.89      1.23 o 
   4  -8   8       83.37       80.81      3.75 o 
   5  -8   8      279.27      291.34      8.24 o 
   6  -8   8       58.22       55.02      4.18 o 
   7  -8   8       14.93       14.08      2.70 o 
  -7  -7   8        5.80        8.40      3.95 o 
  -6  -7   8      128.89      124.24      9.14 o 
  -5  -7   8      298.34      296.39      9.96 o 
  -4  -7   8      235.32      224.74      8.03 o 
  -3  -7   8      194.14      165.30      6.45 o 
  -2  -7   8      738.10      694.37     16.90 o 
  -1  -7   8     1479.14     1508.14     26.04 o 
   0  -7   8        0.45       -0.48      0.83 o 
   1  -7   8        3.23        1.81      1.30 o 
   2  -7   8     1428.50     1426.21     25.32 o 
   3  -7   8      291.44      277.01      8.35 o 
   4  -7   8       46.06       47.79      2.36 o 
   5  -7   8       12.54        9.94      1.42 o 
   6  -7   8      102.34      100.23      4.34 o 
   7  -7   8        0.83        1.30      1.61 o 
  -8  -6   8        0.93       -0.91      3.83 o 
  -7  -6   8      313.23      330.11      8.58 o 
  -6  -6   8      123.23      113.88      4.35 o 
  -5  -6   8       29.14       27.03      1.91 o 
  -4  -6   8      965.03      955.34     18.39 o 
  -3  -6   8       28.24       23.68      1.60 o 
  -2  -6   8      159.71      145.68      3.63 o 
  -1  -6   8      572.39      586.30      8.54 o 
   0  -6   8     1210.54     1173.28     17.59 o 
   1  -6   8      562.18      553.94      6.34 o 
   2  -6   8       40.92       48.63      1.28 o 
   3  -6   8     1267.88     1254.20     15.41 o 
   4  -6   8      393.95      390.60      6.94 o 
   5  -6   8       41.08       44.62      3.01 o 
   6  -6   8      558.16      551.14     10.76 o 
   7  -6   8       42.80       42.16      2.77 o 
  -8  -5   8        0.27        2.11      2.25 o 
  -7  -5   8      173.30      174.52      5.67 o 
  -6  -5   8       21.48       23.81      2.70 o 
  -5  -5   8      856.21      815.23     15.44 o 
  -4  -5   8      158.63      156.43      5.44 o 
  -3  -5   8      991.22      978.35     15.34 o 
  -2  -5   8      617.74      626.54     12.03 o 
  -1  -5   8      527.65      501.08      6.80 o 
   0  -5   8     2679.42     2676.94     28.60 o 
   1  -5   8      722.09      730.16      7.62 o 
   2  -5   8      534.56      530.90      5.91 o 
   3  -5   8      158.79      160.19      2.93 o 
   4  -5   8      354.89      342.99      5.60 o 
   5  -5   8       95.46       96.04      3.36 o 
   6  -5   8      107.33      106.85      3.40 o 
   7  -5   8      110.76      109.56      3.89 o 
  -8  -4   8      265.54      272.90      7.75 o 
  -7  -4   8      144.48      158.82      6.06 o 
  -6  -4   8      421.42      432.88     11.90 o 
  -5  -4   8       93.41       87.16      3.54 o 
  -4  -4   8      571.77      542.82     10.83 o 
  -3  -4   8      128.24      141.84      3.81 o 
  -2  -4   8      452.70      459.42      6.33 o 
  -1  -4   8     3253.91     3245.42     37.16 o 
   0  -4   8       10.18       12.59      0.82 o 
   1  -4   8      401.55      398.75      4.43 o 
   2  -4   8     1395.56     1420.57     13.16 o 
   3  -4   8     1217.15     1193.37     12.84 o 
   4  -4   8      988.74      956.58     12.44 o 
   5  -4   8      191.00      180.20      4.37 o 
   6  -4   8      122.50      129.47      3.83 o 
   7  -4   8       23.58       27.29      2.07 o 
  -9  -3   8        5.94        9.03      2.88 o 
  -8  -3   8        1.25       -0.67      1.47 o 
  -7  -3   8      444.44      445.99     10.21 o 
  -6  -3   8        1.87        0.64      1.23 o 
  -5  -3   8        0.66        1.59      1.09 o 
  -4  -3   8     1412.36     1429.27     24.57 o 
  -3  -3   8      917.38      911.18     16.35 o 
  -2  -3   8      274.41      267.57      5.42 o 
  -1  -3   8     1005.04     1032.18     12.76 o 
   0  -3   8     2503.22     2462.36     28.53 o 
   1  -3   8     1041.58     1057.16     10.61 o 
   2  -3   8      222.34      230.37      3.17 o 
   3  -3   8      584.78      590.00      8.16 o 
   4  -3   8      796.61      780.81     10.63 o 
   5  -3   8        0.87       -0.58      0.91 o 
   6  -3   8      421.29      387.48      7.48 o 
   7  -3   8      182.00      177.93      4.88 o 
  -9  -2   8       74.27       74.71      5.15 o 
  -8  -2   8        6.10        4.59      1.70 o 
  -7  -2   8      106.97       98.92      4.13 o 
  -6  -2   8      156.46      158.24      5.08 o 
  -5  -2   8       93.74       87.42      3.50 o 
  -4  -2   8       35.59       43.74      6.23 o 
  -3  -2   8     2517.37     2470.93     32.69 o 
  -2  -2   8      196.39      185.00      4.12 o 
  -1  -2   8      450.20      464.21      7.06 o 
   0  -2   8     1183.06     1224.50     14.88 o 
   1  -2   8     2513.52     2476.67     26.19 o 
   2  -2   8        3.40        6.94      0.99 o 
   3  -2   8      179.70      177.41      3.92 o 
   4  -2   8      535.20      529.58      8.55 o 
   5  -2   8      338.44      343.70      6.06 o 
   6  -2   8        0.33        0.87      1.01 o 
   7  -2   8       68.00       66.68      3.63 o 
  -9  -1   8       32.65       31.24      4.20 o 
  -8  -1   8       50.62       47.04      3.18 o 
  -7  -1   8      128.03      133.94      5.40 o 
  -6  -1   8      482.65      461.76     10.12 o 
  -5  -1   8      275.17      263.33      8.91 o 
  -4  -1   8      362.20      366.23      6.79 o 
  -3  -1   8      198.13      194.89      3.90 o 
  -2  -1   8     1459.01     1456.06     19.00 o 
  -1  -1   8     2825.34     2798.52     35.16 o 
   0  -1   8       54.62       56.23      1.98 o 
   1  -1   8      192.14      195.07      3.58 o 
   2  -1   8     1468.86     1483.16     15.54 o 
   3  -1   8      677.89      717.07      9.91 o 
   4  -1   8      670.06      633.53      9.26 o 
   5  -1   8      371.45      347.32      8.45 o 
   6  -1   8      142.95      149.32      3.99 o 
   7  -1   8       24.04       26.43      1.94 o 
  -9   0   8        9.00        6.57      3.09 o 
  -8   0   8        1.84        4.64      1.70 o 
  -7   0   8      190.96      191.61      5.94 o 
  -6   0   8        0.10        2.36      1.33 o 
  -5   0   8      293.06      291.81      8.71 o 
  -4   0   8      354.51      336.30      6.53 o 
  -3   0   8     1067.21     1028.25     18.44 o 
  -2   0   8       99.38       97.74      2.52 o 
  -1   0   8     1054.24     1060.98     13.25 o 
   0   0   8     1314.85     1382.69     16.90 o 
   1   0   8       66.11       63.50      1.87 o 
   2   0   8      298.07      308.95      4.82 o 
   3   0   8     1483.92     1476.26     18.45 o 
   4   0   8       92.09       80.92      2.64 o 
   5   0   8        1.74        0.70      1.07 o 
   6   0   8       89.39       96.41      3.59 o 
  -9   1   8       47.09       51.22      6.25 o 
  -8   1   8       32.32       27.16      2.56 o 
  -7   1   8       33.86       35.35      2.64 o 
  -6   1   8      223.17      246.30      6.74 o 
  -5   1   8       64.06       62.47      2.61 o 
  -4   1   8       88.19       89.45      3.04 o 
  -3   1   8     1988.69     1958.73     28.62 o 
  -2   1   8        1.18        0.98      0.96 o 
  -1   1   8      176.71      195.51      3.39 o 
   0   1   8      936.71      960.58     13.64 o 
   1   1   8     1345.94     1425.88     16.24 o 
   2   1   8       49.61       34.09      2.41 o 
   3   1   8      173.06      149.15      3.61 o 
   4   1   8      459.60      466.21      7.76 o 
   5   1   8      217.75      215.27      5.36 o 
   6   1   8       40.55       37.40      2.50 o 
  -8   2   8        8.22        8.33      2.37 o 
  -7   2   8        0.01        0.63      1.37 o 
  -6   2   8       98.22       98.60      4.50 o 
  -5   2   8      345.10      347.04      7.12 o 
  -4   2   8       59.56       55.47      2.49 o 
  -3   2   8      146.84      141.70      4.03 o 
  -2   2   8      639.41      623.98      9.85 o 
  -1   2   8      744.26      758.25     11.43 o 
   0   2   8        0.85        0.98      0.67 o 
   1   2   8     1220.04     1240.40     15.76 o 
   2   2   8      280.42      262.20      5.25 o 
   3   2   8      324.65      310.57      5.86 o 
   4   2   8       93.40       80.22      2.85 o 
   5   2   8      272.44      269.45      6.34 o 
  -8   3   8       14.19       12.89      2.14 o 
  -7   3   8      112.72      111.05      4.60 o 
  -6   3   8        1.82        1.07      1.10 o 
  -5   3   8      211.59      219.15      8.56 o 
  -4   3   8       37.34       37.05      2.42 o 
  -3   3   8      438.49      435.24      8.39 o 
  -2   3   8      155.88      151.17      4.22 o 
  -1   3   8      407.69      397.76      8.04 o 
   0   3   8      264.04      288.77      5.76 o 
   1   3   8        0.89        1.56      0.88 o 
   2   3   8      199.64      203.53      4.59 o 
   3   3   8      461.31      444.24      7.69 o 
   4   3   8        0.94        2.96      1.80 o 
  -7   4   8       41.43       49.76      3.21 o 
  -6   4   8       61.23       66.54      3.05 o 
  -5   4   8        1.56        4.28      1.25 o 
  -4   4   8       21.15       26.45      2.24 o 
  -3   4   8      580.70      588.52     10.73 o 
  -2   4   8       10.19        8.21      1.69 o 
  -1   4   8       61.67       59.21      3.29 o 
   0   4   8      124.20      128.68      4.17 o 
   1   4   8      803.63      749.16     12.04 o 
   2   4   8        2.81        1.70      1.06 o 
   3   4   8      115.60      113.83      3.56 o 
   4   4   8       88.30       89.48      3.34 o 
  -7   5   8        0.58        3.22      2.00 o 
  -6   5   8       16.68       16.48      1.79 o 
  -5   5   8      106.71       99.38      3.55 o 
  -4   5   8        0.12        0.78      1.12 o 
  -3   5   8       15.04       15.75      1.72 o 
  -2   5   8      266.58      262.97      6.37 o 
  -1   5   8       63.79       64.86      3.05 o 
   0   5   8        0.77        0.23      1.18 o 
   1   5   8      315.38      306.86      6.62 o 
   2   5   8        5.11        0.87      1.12 o 
   3   5   8        5.08        5.83      1.43 o 
  -6   6   8        3.46        3.18      1.56 o 
  -5   6   8      148.84      161.29      4.78 o 
  -4   6   8        0.51        0.66      1.16 o 
  -3   6   8       20.73       20.96      2.32 o 
  -2   6   8        0.54        0.42      1.17 o 
  -1   6   8      304.26      278.35      6.81 o 
   0   6   8       39.49       50.04      2.66 o 
   1   6   8        1.42        2.60      1.26 o 
  -3   7   8       62.43       71.19      3.92 o 
  -2   7   8       14.90       13.24      1.85 o 
  -1   7   8       47.26       44.89      3.78 o 
  -1 -13   9       17.04       19.02      5.19 o 
   0 -13   9       10.52        0.74      3.21 o 
   1 -13   9      132.40      138.56     11.36 o 
   2 -13   9        0.86        1.48      2.96 o 
  -3 -12   9       35.18       34.08      5.93 o 
  -2 -12   9       66.87       91.39      8.89 o 
  -1 -12   9        1.41        1.98      2.96 o 
   0 -12   9      231.53      214.39     13.34 o 
   1 -12   9       25.44       24.45      5.19 o 
   2 -12   9        1.42        0.21      2.18 o 
   3 -12   9       10.17        5.27      2.70 o 
   4 -12   9       26.22       29.07      3.90 o 
  -4 -11   9       15.13       14.38      3.02 o 
  -3 -11   9       89.49       89.90      5.58 o 
  -2 -11   9       29.98       23.46      4.94 o 
  -1 -11   9        4.10        5.43      3.21 o 
   0 -11   9      110.00      108.18      8.89 o 
   1 -11   9      103.33       96.43     13.58 o 
   2 -11   9        6.01        2.73      2.07 o 
   3 -11   9       33.99       31.64      3.73 o 
   4 -11   9      155.71      157.35      7.78 o 
   5 -11   9        0.05       -0.22      2.18 o 
  -5 -10   9       18.05       19.27      3.40 o 
  -4 -10   9       28.23       25.25      3.40 o 
  -3 -10   9       24.03       37.32      5.68 o 
  -2 -10   9      476.69      475.73     17.78 o 
  -1 -10   9       10.93       10.87      3.70 o 
   0 -10   9       40.57       35.57      4.94 o 
   1 -10   9      254.77      265.31      8.89 o 
   2 -10   9       54.16       58.23      4.69 o 
   3 -10   9       63.70       64.16      4.43 o 
   4 -10   9        9.06        8.21      1.80 o 
   5 -10   9       43.17       39.47      3.07 o 
   6 -10   9       61.26       65.09      4.63 o 
  -6  -9   9        0.93       -0.13      1.90 o 
  -5  -9   9       68.09       60.90      4.72 o 
  -4  -9   9       64.08       66.69      4.72 o 
  -3  -9   9      189.76      177.08     10.25 o 
  -2  -9   9      291.39      304.28      9.84 o 
  -1  -9   9      100.53      104.81     13.09 o 
   0  -9   9      354.00      322.82     15.07 o 
   1  -9   9       36.48       34.89      3.09 o 
   2  -9   9      487.42      474.52     13.12 o 
   3  -9   9       69.91       76.42      3.62 o 
   4  -9   9        3.39        3.60      1.56 o 
   5  -9   9       19.94       18.88      2.33 o 
   6  -9   9        5.55        8.27      2.45 o 
  -7  -8   9        4.81        8.89      4.20 o 
  -6  -8   9      257.41      255.77     11.86 o 
  -5  -8   9        7.29       13.70      2.70 o 
  -4  -8   9       98.90       94.51      5.23 o 
  -3  -8   9       77.05       82.22      4.71 o 
  -2  -8   9      339.50      306.24      9.56 o 
  -1  -8   9      322.94      339.02     13.09 o 
   0  -8   9      282.69      283.33      6.74 o 
   1  -8   9      500.17      479.14     12.66 o 
   2  -8   9        5.60        3.38      1.33 o 
   3  -8   9       51.73       48.74      2.84 o 
   4  -8   9      837.30      839.74     16.87 o 
   5  -8   9       10.06        9.66      3.33 o 
   6  -8   9       41.78       33.16      3.66 o 
  -7  -7   9        0.12        5.43      3.46 o 
  -6  -7   9      138.44      144.00      9.88 o 
  -5  -7   9      227.71      218.13      9.27 o 
  -4  -7   9       31.12       37.61      3.59 o 
  -3  -7   9       54.23       52.36      2.93 o 
  -2  -7   9     1163.71     1116.35     20.39 o 
  -1  -7   9       21.44       21.87      2.59 o 
   0  -7   9       86.00       92.32      3.32 o 
   1  -7   9      669.36      644.54     10.83 o 
   2  -7   9      247.34      242.59      6.37 o 
   3  -7   9       35.13       41.68      2.25 o 
   4  -7   9       26.66       28.64      2.12 o 
   5  -7   9      112.99      124.97      5.18 o 
   6  -7   9       23.60       31.96      2.82 o 
   7  -7   9        5.45        3.29      1.70 o 
  -8  -6   9      150.64      161.53     11.36 o 
  -7  -6   9       27.88       30.93      3.62 o 
  -6  -6   9        0.03        1.02      1.39 o 
  -5  -6   9       31.83       39.71      3.39 o 
  -4  -6   9      630.56      600.59     17.18 o 
  -3  -6   9       50.79       44.45      2.18 o 
  -2  -6   9      785.48      784.50     12.81 o 
  -1  -6   9      586.08      540.73      8.20 o 
   0  -6   9      735.40      700.06      9.24 o 
   1  -6   9        4.98        8.08      0.71 o 
   2  -6   9     2201.34     2174.95     20.71 o 
   3  -6   9        7.99       11.07      1.06 o 
   4  -6   9        2.85        1.88      0.98 o 
   5  -6   9      220.25      217.46      5.72 o 
   6  -6   9      147.32      158.83      5.01 o 
   7  -6   9       38.74       42.82      2.91 o 
  -8  -5   9       29.11       33.75      2.92 o 
  -7  -5   9       60.23       62.08      3.55 o 
  -6  -5   9      131.71      121.12      4.50 o 
  -5  -5   9       45.97       43.37      2.64 o 
  -4  -5   9      420.19      415.03      8.06 o 
  -3  -5   9      457.06      430.95      8.10 o 
  -2  -5   9      100.81       88.91      2.93 o 
  -1  -5   9      372.78      368.30      6.39 o 
   0  -5   9      874.31      860.02     10.22 o 
   1  -5   9     1633.33     1600.73     14.73 o 
   2  -5   9        8.69       10.36      0.75 o 
   3  -5   9      136.40      133.84      2.91 o 
   4  -5   9      890.99      908.26     13.31 o 
   5  -5   9        2.45        3.53      1.15 o 
   6  -5   9      110.92      110.67      3.55 o 
   7  -5   9       51.33       49.05      3.08 o 
  -8  -4   9        1.75       -1.39      1.39 o 
  -7  -4   9       39.03       37.95      3.18 o 
  -6  -4   9      360.70      346.32      8.40 o 
  -5  -4   9      381.30      372.05      8.59 o 
  -4  -4   9      141.92      139.69      4.50 o 
  -3  -4   9      145.87      141.27      7.74 o 
  -2  -4   9     2751.66     2740.71     34.92 o 
  -1  -4   9       54.67       52.47      1.56 o 
   0  -4   9      910.36      915.12     10.85 o 
   1  -4   9      234.44      240.84      3.18 o 
   2  -4   9      142.38      140.57      2.52 o 
   3  -4   9      222.99      215.83      3.53 o 
   4  -4   9      172.20      180.25      4.90 o 
   5  -4   9      489.58      507.25      8.82 o 
   6  -4   9        4.27        5.03      1.34 o 
   7  -4   9        3.35        4.29      1.43 o 
  -8  -3   9      152.75      173.01      5.97 o 
  -7  -3   9        0.26        0.95      1.37 o 
  -6  -3   9        5.75        7.39      1.56 o 
  -5  -3   9      527.61      504.27     13.37 o 
  -4  -3   9      180.60      176.82      5.12 o 
  -3  -3   9      104.41      111.50      4.81 o 
  -2  -3   9      899.18      882.15     13.89 o 
  -1  -3   9     2564.74     2513.86     31.83 o 
   0  -3   9      354.78      336.80      5.25 o 
   1  -3   9       47.27       41.40      1.26 o 
   2  -3   9     3923.16     3901.48     36.10 o 
   3  -3   9      144.59      141.59      3.46 o 
   4  -3   9       30.77       28.25      1.50 o 
   5  -3   9      129.35      131.68      3.47 o 
   6  -3   9      245.96      250.14      5.88 o 
  -8  -2   9       70.98       76.99      3.94 o 
  -7  -2   9       63.78       69.10      3.60 o 
  -6  -2   9       81.14       78.95      3.60 o 
  -5  -2   9        0.32       -1.00      1.00 o 
  -4  -2   9     1451.86     1395.05     24.38 o 
  -3  -2   9      427.69      433.90      7.16 o 
  -2  -2   9       23.80       23.99      2.00 o 
  -1  -2   9      204.52      206.78      4.05 o 
   0  -2   9      597.70      611.90      8.40 o 
   1  -2   9       26.36       36.25      1.45 o 
   2  -2   9       30.13       34.79      1.39 o 
   3  -2   9      700.78      687.94      9.70 o 
   4  -2   9      414.80      404.56      6.74 o 
   5  -2   9       79.32       76.33      3.22 o 
   6  -2   9      236.94      245.80      5.32 o 
  -8  -1   9        2.14        2.02      1.58 o 
  -7  -1   9       62.47       64.48      3.50 o 
  -6  -1   9       94.15       88.07      3.83 o 
  -5  -1   9      542.68      506.32     10.93 o 
  -4  -1   9      298.27      286.93      7.82 o 
  -3  -1   9      524.47      514.66      9.13 o 
  -2  -1   9      935.42      932.89     14.82 o 
  -1  -1   9      812.90      788.05     12.61 o 
   0  -1   9     2616.27     2583.91     30.15 o 
   1  -1   9      770.05      766.76      9.49 o 
   2  -1   9       79.98       84.28      2.10 o 
   3  -1   9       45.24       39.08      1.91 o 
   4  -1   9      402.06      396.88      6.79 o 
   5  -1   9      323.11      334.83      8.04 o 
   6  -1   9        6.35        3.86      1.15 o 
  -8   0   9       95.27       99.31      4.47 o 
  -7   0   9        5.35        3.62      2.08 o 
  -6   0   9       74.33       71.99      3.61 o 
  -5   0   9      406.04      388.02      9.03 o 
  -4   0   9      254.83      260.46      5.75 o 
  -3   0   9       48.73       54.09      2.64 o 
  -2   0   9      661.54      678.77     10.59 o 
  -1   0   9      432.05      425.25     11.17 o 
   0   0   9       51.55       52.63      1.90 o 
   1   0   9       87.18       83.64      2.25 o 
   2   0   9     1359.08     1299.64     16.66 o 
   3   0   9      460.22      425.76      7.08 o 
   4   0   9       48.39       51.39      2.33 o 
   5   0   9       86.35       87.98      3.38 o 
  -8   1   9       21.95       23.28      2.61 o 
  -7   1   9      212.93      195.77      6.26 o 
  -6   1   9        2.58        3.59      1.52 o 
  -5   1   9       10.69       13.12      2.51 o 
  -4   1   9      299.05      302.64      6.51 o 
  -3   1   9      667.42      637.78     11.82 o 
  -2   1   9       79.11       77.58      3.73 o 
  -1   1   9      589.38      606.70      9.67 o 
   0   1   9      287.56      285.30      4.66 o 
   1   1   9      161.65      177.46      3.39 o 
   2   1   9      230.51      234.84      4.80 o 
   3   1   9      508.72      497.28      8.13 o 
   4   1   9       23.15       27.77      2.15 o 
   5   1   9       23.24       28.41      2.25 o 
  -8   2   9        2.66        0.83      1.63 o 
  -7   2   9       53.54       54.85      3.38 o 
  -6   2   9       67.04       71.13      3.72 o 
  -5   2   9      291.62      302.22      6.75 o 
  -4   2   9      227.14      218.24      5.45 o 
  -3   2   9      143.50      141.58      3.75 o 
  -2   2   9      291.58      284.43      5.75 o 
  -1   2   9       49.89       49.47      2.59 o 
   0   2   9      913.15      842.40     11.61 o 
   1   2   9      523.53      497.60     11.33 o 
   2   2   9       77.19       85.84      2.93 o 
   3   2   9        8.16        9.95      1.69 o 
   4   2   9      299.54      297.91      6.85 o 
  -7   3   9        2.03        0.33      1.43 o 
  -6   3   9       12.32       11.66      1.94 o 
  -5   3   9      174.60      163.08      4.80 o 
  -4   3   9       34.18       36.96      2.08 o 
  -3   3   9       15.53       16.54      1.54 o 
  -2   3   9      111.68      113.50      3.48 o 
  -1   3   9      595.31      611.78     10.20 o 
   0   3   9       24.43       26.38      1.69 o 
   1   3   9       95.67       82.16      3.12 o 
   2   3   9      123.61      124.09      3.68 o 
   3   3   9      168.64      175.23      4.78 o 
  -7   4   9       87.48       88.19      5.06 o 
  -6   4   9       16.32       16.76      2.27 o 
  -5   4   9        0.38       -1.03      1.03 o 
  -4   4   9      152.50      164.63      4.84 o 
  -3   4   9       97.33       95.43      5.10 o 
  -2   4   9       69.74       64.82      3.13 o 
  -1   4   9      292.36      283.31      6.03 o 
   0   4   9      122.50      124.38      4.41 o 
   1   4   9       48.26       53.72      2.68 o 
   2   4   9      101.57       99.13      3.70 o 
  -6   5   9        3.42        2.81      1.36 o 
  -5   5   9       34.59       39.55      2.52 o 
  -4   5   9       15.56       16.73      1.94 o 
  -3   5   9      219.45      219.87      5.86 o 
  -2   5   9        4.59        2.73      1.36 o 
  -1   5   9       15.57       16.60      1.91 o 
   0   5   9       65.13       61.84      3.19 o 
   1   5   9      165.00      168.13      4.83 o 
  -4   6   9       16.13       16.51      2.01 o 
  -3   6   9       56.15       56.42      3.08 o 
  -2   6   9       29.31       28.44      2.85 o 
  -1   6   9       97.30      104.82      4.21 o 
   0 -13  10        9.79       12.60      4.69 o 
   1 -13  10        0.22        0.00      2.96 o 
  -3 -12  10        4.83        0.74      3.21 o 
  -2 -12  10       17.09       21.49      5.19 o 
  -1 -12  10      207.54      198.09     13.09 o 
   0 -12  10        3.39        4.45      3.21 o 
   1 -12  10        1.08       -1.73      2.47 o 
   2 -12  10      136.32      139.80     11.11 o 
   3 -12  10        2.34        1.62      3.21 o 
  -4 -11  10      222.63      252.56     10.11 o 
  -3 -11  10       17.92       22.48      4.94 o 
  -2 -11  10       13.48        8.40      3.70 o 
  -1 -11  10       64.70       59.28      6.92 o 
   0 -11  10       52.34       45.45      6.42 o 
   1 -11  10       18.66       20.75      4.69 o 
   2 -11  10        0.86        1.61      2.10 o 
   3 -11  10      121.99      119.24      6.15 o 
   4 -11  10        2.54        0.66      2.07 o 
  -5 -10  10       29.75       29.33      3.93 o 
  -4 -10  10       42.06       53.80      5.68 o 
  -3 -10  10      164.08      164.99      7.49 o 
  -2 -10  10       47.82       47.83      4.01 o 
  -1 -10  10       52.03       35.57      5.19 o 
   0 -10  10      406.36      427.05     19.27 o 
   1 -10  10       80.07       80.51      4.68 o 
   2 -10  10      112.93      108.10      5.52 o 
   3 -10  10       34.64       38.10      3.62 o 
   4 -10  10       95.10       98.33      4.50 o 
   5 -10  10        0.26       -0.12      1.50 o 
  -6  -9  10       70.51       73.44      5.50 o 
  -5  -9  10       20.07       22.85      3.83 o 
  -4  -9  10      181.34      172.96      7.60 o 
  -3  -9  10      179.35      203.79      9.14 o 
  -2  -9  10       63.47       68.95      7.16 o 
  -1  -9  10      121.51      125.91     13.09 o 
   0  -9  10       17.49       24.45      4.45 o 
   1  -9  10       68.06       69.67      8.64 o 
   2  -9  10      121.18      130.85      5.73 o 
   3  -9  10       20.72       19.32      2.34 o 
   4  -9  10       12.02       18.02      2.74 o 
   5  -9  10       52.16       57.62      4.37 o 
   6  -9  10       45.67       49.65      4.28 o 
  -6  -8  10       11.99       12.10      4.45 o 
  -5  -8  10        0.59        0.35      1.83 o 
  -4  -8  10      420.15      416.43     12.74 o 
  -3  -8  10       46.42       40.79      3.66 o 
  -2  -8  10       53.51       58.11      4.01 o 
  -1  -8  10      332.77      294.64      9.39 o 
   0  -8  10     1035.18      970.41     22.61 o 
   1  -8  10        9.85       13.18      3.21 o 
   2  -8  10      285.63      285.00      7.35 o 
   3  -8  10       99.35      105.64      4.22 o 
   4  -8  10       11.72       14.81      2.73 o 
   5  -8  10        3.96        1.79      2.22 o 
   6  -8  10       93.38      108.65      6.20 o 
  -7  -7  10       57.51       57.34      4.69 o 
  -6  -7  10      138.47      142.11      6.51 o 
  -5  -7  10        1.33        2.43      1.52 o 
  -4  -7  10       42.25       43.83      2.99 o 
  -3  -7  10      608.27      595.76     21.01 o 
  -2  -7  10        5.08        2.30      1.27 o 
  -1  -7  10       26.08       23.09      2.08 o 
   0  -7  10      590.54      608.10     12.21 o 
   1  -7  10       93.20       94.69      4.21 o 
   2  -7  10      260.33      245.90      6.88 o 
   3  -7  10      139.19      130.73      4.07 o 
   4  -7  10      388.29      397.23      9.79 o 
   5  -7  10        5.88        9.08      2.00 o 
   6  -7  10        0.89        2.87      1.84 o 
  -7  -6  10       37.58       41.05      3.90 o 
  -6  -6  10      351.60      362.21      8.96 o 
  -5  -6  10       44.82       45.34      2.89 o 
  -4  -6  10      106.34       97.39      3.78 o 
  -3  -6  10      256.27      242.39      5.63 o 
  -2  -6  10     1144.89     1073.63     16.98 o 
  -1  -6  10      478.23      438.29      8.12 o 
   0  -6  10      273.21      274.36      4.52 o 
   1  -6  10      233.01      241.44      3.24 o 
   2  -6  10      106.99      105.61      2.27 o 
   3  -6  10       31.59       35.95      1.90 o 
   4  -6  10      284.48      296.85      6.84 o 
   5  -6  10      127.15      124.79      4.36 o 
   6  -6  10       90.64      101.32      4.15 o 
  -8  -5  10       29.35       29.90      2.92 o 
  -7  -5  10       35.89       32.92      3.04 o 
  -6  -5  10        0.46       -0.80      1.36 o 
  -5  -5  10      218.62      228.62      8.17 o 
  -4  -5  10      385.38      364.85      8.55 o 
  -3  -5  10      191.49      184.73      5.92 o 
  -2  -5  10      298.84      319.16      6.59 o 
  -1  -5  10      291.85      303.28      8.21 o 
   0  -5  10     1915.48     1834.75     20.41 o 
   1  -5  10       75.55       69.97      1.60 o 
   2  -5  10      672.79      666.44      7.05 o 
   3  -5  10      437.46      436.73      6.85 o 
   4  -5  10       96.20       96.00      3.24 o 
   5  -5  10       50.06       52.32      2.52 o 
   6  -5  10      178.13      178.08      7.41 o 
  -8  -4  10       26.15       31.50      3.23 o 
  -7  -4  10       76.23       74.10      3.76 o 
  -6  -4  10      136.15      143.60      5.12 o 
  -5  -4  10        2.84        4.88      2.11 o 
  -4  -4  10      368.58      353.69      8.41 o 
  -3  -4  10     1079.75     1032.94     18.87 o 
  -2  -4  10        2.62        2.30      1.27 o 
  -1  -4  10       32.21       33.95      1.52 o 
   0  -4  10      573.74      547.55      7.77 o 
   1  -4  10      126.72      121.02      2.19 o 
   2  -4  10        8.43        9.09      0.77 o 
   3  -4  10      237.74      240.66      4.27 o 
   4  -4  10      662.43      636.00     10.41 o 
   5  -4  10       27.99       28.78      3.07 o 
   6  -4  10       42.32       39.57      2.45 o 
  -8  -3  10       30.90       29.07      3.24 o 
  -7  -3  10        0.70       -1.23      1.23 o 
  -6  -3  10      373.49      368.57      9.02 o 
  -5  -3  10      159.30      160.86      5.23 o 
  -4  -3  10       52.15       45.09      2.70 o 
  -3  -3  10      315.16      316.47      7.70 o 
  -2  -3  10     2181.37     2156.41     31.27 o 
  -1  -3  10      104.75      105.47      2.77 o 
   0  -3  10      517.11      500.28      7.29 o 
   1  -3  10     1047.70     1019.54     11.29 o 
   2  -3  10      398.17      399.17      6.78 o 
   3  -3  10      148.17      158.06      3.64 o 
   4  -3  10      527.84      520.64      7.60 o 
   5  -3  10      149.31      147.95      4.33 o 
   6  -3  10       33.46       34.55      2.38 o 
  -8  -2  10       27.58       25.25      2.70 o 
  -7  -2  10       69.87       64.81      3.65 o 
  -6  -2  10       77.98       77.39      3.76 o 
  -5  -2  10      256.68      245.84      7.55 o 
  -4  -2  10      155.99      139.26      6.88 o 
  -3  -2  10      631.15      619.54     12.64 o 
  -2  -2  10      393.11      386.07      7.49 o 
  -1  -2  10       57.93       56.60      2.60 o 
   0  -2  10      933.02      935.20     12.19 o 
   1  -2  10       96.69      101.74      2.33 o 
   2  -2  10     1060.35     1005.59     12.31 o 
   3  -2  10      424.97      423.41      6.99 o 
   4  -2  10        2.03        2.66      0.98 o 
   5  -2  10       41.37       36.68      2.12 o 
  -8  -1  10       34.27       37.09      3.07 o 
  -7  -1  10       64.21       63.37      3.65 o 
  -6  -1  10      194.88      197.40      6.17 o 
  -5  -1  10       23.71       21.95      2.45 o 
  -4  -1  10      522.36      537.44     11.55 o 
  -3  -1  10      655.00      660.12     11.45 o 
  -2  -1  10      111.56      103.01      3.39 o 
  -1  -1  10      473.75      444.85      7.62 o 
   0  -1  10      412.95      419.18      7.38 o 
   1  -1  10      809.16      827.16      9.75 o 
   2  -1  10      159.47      152.41      3.38 o 
   3  -1  10      134.11      136.83      3.55 o 
   4  -1  10      454.34      457.58      7.77 o 
   5  -1  10        8.73        9.03      1.58 o 
  -8   0  10        3.77        4.00      1.79 o 
  -7   0  10        0.85        0.50      1.56 o 
  -6   0  10      165.04      157.34      7.10 o 
  -5   0  10      354.42      351.61      8.78 o 
  -4   0  10        8.80        9.75      1.71 o 
  -3   0  10        3.13        3.67      1.96 o 
  -2   0  10     1611.65     1601.65     21.84 o 
  -1   0  10       51.15       54.36      2.34 o 
   0   0  10      451.45      414.44      6.74 o 
   1   0  10      837.30      818.29      9.83 o 
   2   0  10      155.10      158.08      5.08 o 
   3   0  10       28.12       34.68      2.06 o 
   4   0  10      420.88      422.85      7.57 o 
   5   0  10       87.82       90.36      3.83 o 
  -7   1  10       14.35       13.07      2.13 o 
  -6   1  10       15.49       13.01      2.13 o 
  -5   1  10      223.98      222.78      6.69 o 
  -4   1  10       21.64       23.78      1.96 o 
  -3   1  10       11.91       12.55      1.41 o 
  -2   1  10      211.34      208.48      4.79 o 
  -1   1  10      454.83      439.35      7.90 o 
   0   1  10       62.69       76.96      2.64 o 
   1   1  10        0.47        2.91      0.90 o 
   2   1  10      578.23      570.77     11.98 o 
   3   1  10      165.83      178.22      4.44 o 
   4   1  10        0.84       -0.23      0.99 o 
  -7   2  10       65.35       67.80      3.82 o 
  -6   2  10        5.60        9.37      1.92 o 
  -5   2  10       31.99       25.41      2.74 o 
  -4   2  10      426.02      420.92      7.79 o 
  -3   2  10      274.50      287.76      6.05 o 
  -2   2  10       57.79       49.96      2.40 o 
  -1   2  10      235.40      211.67      6.69 o 
   0   2  10      266.49      266.29      5.28 o 
   1   2  10      357.36      355.08      9.03 o 
   2   2  10      292.21      284.19      6.44 o 
   3   2  10       77.77       78.22      3.06 o 
  -6   3  10       54.47       49.31      6.54 o 
  -5   3  10       13.74       16.89      2.07 o 
  -4   3  10       12.31       13.04      1.56 o 
  -3   3  10       94.61       89.52      3.25 o 
  -2   3  10      195.54      189.73      4.92 o 
  -1   3  10       49.92       48.89      2.26 o 
   0   3  10       97.18       93.01      3.08 o 
   1   3  10      227.87      235.64      5.77 o 
   2   3  10       34.20       33.48      2.31 o 
  -5   4  10      109.25      124.13      4.32 o 
  -4   4  10        1.45        2.41      1.30 o 
  -3   4  10        0.00        1.22      1.22 o 
  -2   4  10      108.35      120.73      5.11 o 
  -1   4  10      268.49      258.21      5.44 o 
   0   4  10       25.60       20.06      2.19 o 
   1   4  10        7.91        8.32      2.07 o 
  -3   5  10       63.89       68.74      3.71 o 
  -2   5  10        0.15        1.11      1.22 o 
  -1   5  10       51.48       53.46      3.19 o 
  -2 -12  11       87.96       97.56      9.39 o 
  -1 -12  11        9.71        9.14      4.20 o 
   0 -12  11        0.52       -0.74      2.96 o 
   1 -12  11       96.67       98.06      9.39 o 
   2 -12  11        6.35        4.45      3.70 o 
  -3 -11  11       39.38       41.49      6.17 o 
  -2 -11  11       57.06       60.27      6.92 o 
  -1 -11  11       17.06       15.81      4.45 o 
   0 -11  11       40.04       39.77      6.17 o 
   1 -11  11       53.40       70.39      7.90 o 
   2 -11  11       88.83       99.54      9.14 o 
   3 -11  11        0.08        0.62      1.92 o 
   4 -11  11        6.81        7.69      2.60 o 
  -5 -10  11      145.71      160.78      8.03 o 
  -4 -10  11       49.55       59.76      4.94 o 
  -3 -10  11       27.48       25.60      3.49 o 
  -2 -10  11        5.95        3.95      3.21 o 
  -1 -10  11      338.46      316.89     16.05 o 
   0 -10  11       29.62       28.65      4.94 o 
   1 -10  11      121.87      116.09      9.39 o 
   2 -10  11       27.51       37.63      3.55 o 
   3 -10  11       52.75       47.96      4.01 o 
   4 -10  11       83.28       79.08      5.75 o 
  -5  -9  11       63.08       58.57      4.89 o 
  -4  -9  11       28.60       28.56      3.40 o 
  -3  -9  11        2.43        2.84      4.08 o 
  -2  -9  11      488.48      493.61     29.52 o 
  -1  -9  11       34.06       32.85      4.94 o 
   0  -9  11       41.14       49.40      5.93 o 
   1  -9  11       93.91       98.55      7.90 o 
   2  -9  11      101.70       98.45      5.93 o 
   3  -9  11      143.03      140.82      5.21 o 
   4  -9  11       36.39       39.86      3.09 o 
   5  -9  11       42.69       40.01      4.08 o 
  -6  -8  11        0.59       -0.49      3.21 o 
  -5  -8  11      201.95      194.43      8.38 o 
  -4  -8  11       22.40       18.74      4.94 o 
  -3  -8  11      107.38      115.94      6.01 o 
  -2  -8  11      280.68      267.62     17.29 o 
  -1  -8  11      269.08      252.69     12.47 o 
   0  -8  11        0.68       -1.73      1.73 o 
   1  -8  11       36.88       43.53      3.26 o 
   2  -8  11      481.49      520.98     16.49 o 
   3  -8  11       35.10       39.36      3.69 o 
   4  -8  11        1.56       -1.36      1.72 o 
   5  -8  11      132.42      130.41      6.64 o 
  -6  -7  11       20.93       16.65      2.91 o 
  -5  -7  11       13.02       13.11      2.60 o 
  -4  -7  11      389.98      392.25      9.77 o 
  -3  -7  11       36.01       27.99      2.50 o 
  -2  -7  11       92.47       71.46      3.46 o 
  -1  -7  11      388.35      386.15      9.86 o 
   0  -7  11      495.77      467.43     12.79 o 
   1  -7  11        4.63        2.78      1.08 o 
   2  -7  11      140.12      155.42      4.44 o 
   3  -7  11      210.72      212.70      5.55 o 
   4  -7  11       67.96       69.51      3.80 o 
   5  -7  11        5.23        2.94      1.79 o 
  -7  -6  11       80.90       84.99      5.48 o 
  -6  -6  11       50.06       56.05      4.36 o 
  -5  -6  11       28.08       28.06      2.54 o 
  -4  -6  11      351.65      376.74     14.82 o 
  -3  -6  11      169.16      165.22      4.99 o 
  -2  -6  11      285.80      279.02      8.95 o 
  -1  -6  11       33.61       34.94      2.46 o 
   0  -6  11      197.71      219.81      3.80 o 
   1  -6  11      320.96      324.91      4.14 o 
   2  -6  11      192.10      196.21      3.67 o 
   3  -6  11      362.50      373.00      7.01 o 
   4  -6  11      258.00      274.40      6.74 o 
   5  -6  11       43.27       53.40      3.10 o 
  -7  -5  11       18.17       17.67      2.31 o 
  -6  -5  11       49.11       55.31      3.30 o 
  -5  -5  11      177.86      177.64      5.79 o 
  -4  -5  11      296.26      282.99     19.08 o 
  -3  -5  11       46.96       52.58      2.94 o 
  -2  -5  11     1041.77      992.96     16.21 o 
  -1  -5  11      194.12      200.02      4.96 o 
   0  -5  11       68.36       74.63      2.10 o 
   1  -5  11      250.27      258.92      3.60 o 
   2  -5  11     1026.40     1055.61     10.58 o 
   3  -5  11        9.95       10.43      1.25 o 
   4  -5  11       42.69       41.09      2.31 o 
   5  -5  11       93.32       99.62      3.50 o 
  -7  -4  11       59.78       57.99      3.61 o 
  -6  -4  11       15.83       17.23      2.25 o 
  -5  -4  11       43.01       42.08      2.94 o 
  -4  -4  11      536.03      545.58     16.64 o 
  -3  -4  11        0.54        1.86      1.27 o 
  -2  -4  11       59.85       45.64      2.71 o 
  -1  -4  11      460.91      449.37      7.42 o 
   0  -4  11      702.56      699.59      9.67 o 
   1  -4  11       20.38       24.80      1.13 o 
   2  -4  11      329.81      337.71      5.31 o 
   3  -4  11      393.33      407.26      6.31 o 
   4  -4  11       41.05       45.84      2.21 o 
   5  -4  11        9.58        6.56      1.46 o 
  -7  -3  11       71.93       78.25      4.08 o 
  -6  -3  11      157.14      156.68      5.55 o 
  -5  -3  11       88.85       88.93      4.08 o 
  -4  -3  11      691.74      673.74     13.88 o 
  -3  -3  11      142.98      146.69      5.04 o 
  -2  -3  11       65.91       59.94      3.18 o 
  -1  -3  11       93.34       96.01      3.30 o 
   0  -3  11     1439.14     1456.54     18.09 o 
   1  -3  11      278.10      283.43      4.95 o 
   2  -3  11       49.51       47.95      1.89 o 
   3  -3  11      167.17      167.36      3.93 o 
   4  -3  11      377.90      370.72      6.22 o 
   5  -3  11        9.12       12.31      1.74 o 
  -7  -2  11        1.90        1.15      1.61 o 
  -6  -2  11      103.02      118.59      5.77 o 
  -5  -2  11      106.72      100.64      4.27 o 
  -4  -2  11      300.82      282.29      7.65 o 
  -3  -2  11       98.88       99.26      4.09 o 
  -2  -2  11      737.16      750.43     12.87 o 
  -1  -2  11      231.37      234.67      5.06 o 
   0  -2  11       78.03       82.81      2.86 o 
   1  -2  11      258.65      263.55      4.30 o 
   2  -2  11      650.94      693.76      9.39 o 
   3  -2  11       12.07       14.48      1.46 o 
   4  -2  11      178.34      176.66      5.28 o 
   5  -2  11       49.82       50.67      2.80 o 
  -7  -1  11       76.87       86.20      4.35 o 
  -6  -1  11       96.83      107.22      7.57 o 
  -5  -1  11        1.89        3.95      1.56 o 
  -4  -1  11      230.51      231.65      6.79 o 
  -3  -1  11       27.84       23.57      2.27 o 
  -2  -1  11      137.46      144.19      6.61 o 
  -1  -1  11      541.65      555.20      9.30 o 
   0  -1  11      481.86      464.97      7.39 o 
   1  -1  11        8.64        7.60      1.06 o 
   2  -1  11      461.01      453.36      7.60 o 
   3  -1  11      124.25      128.12      4.27 o 
   4  -1  11       31.25       37.99      2.20 o 
  -7   0  11       65.12       64.96      3.90 o 
  -6   0  11      143.32      148.21      5.55 o 
  -5   0  11       30.66       26.54      2.61 o 
  -4   0  11      437.25      437.59     11.57 o 
  -3   0  11      278.94      273.88      6.51 o 
  -2   0  11        1.53        3.87      1.17 o 
  -1   0  11        0.27        0.35      1.24 o 
   0   0  11      918.86      927.30     12.73 o 
   1   0  11      116.20      124.19      3.49 o 
   2   0  11        2.01        1.62      1.04 o 
   3   0  11       73.68       73.54      2.94 o 
   4   0  11      208.99      203.99     11.90 o 
  -7   1  11        6.73        2.86      2.18 o 
  -6   1  11       80.45       79.50      4.17 o 
  -5   1  11       11.48       10.02      2.02 o 
  -4   1  11       55.67       54.34      4.02 o 
  -3   1  11      135.88      131.75      4.04 o 
  -2   1  11      416.70      407.94      7.75 o 
  -1   1  11      188.30      192.56      4.91 o 
   0   1  11      186.82      197.27      4.52 o 
   1   1  11       91.49       78.88      4.60 o 
   2   1  11      252.00      271.58      6.36 o 
   3   1  11        3.41        3.54      1.30 o 
  -6   2  11       78.91       82.06      5.06 o 
  -5   2  11       81.20       77.99      4.19 o 
  -4   2  11       21.36       25.53      2.01 o 
  -3   2  11       33.92       33.64      2.21 o 
  -2   2  11      210.59      212.32      5.30 o 
  -1   2  11      114.44      123.02      3.55 o 
   0   2  11       82.94       80.02      2.96 o 
   1   2  11        3.14        1.88      1.81 o 
   2   2  11      166.21      166.06      4.92 o 
  -5   3  11        0.01        1.00      1.61 o 
  -4   3  11      102.77      101.70      3.65 o 
  -3   3  11      187.08      185.18      5.00 o 
  -2   3  11        2.46        2.82      1.32 o 
  -1   3  11        0.57        1.36      1.55 o 
   0   3  11      347.23      374.28      8.74 o 
   0 -12  12       76.32       74.34      8.40 o 
   1 -12  12        6.53       -0.49      2.96 o 
  -3 -11  12       60.88       54.83      7.16 o 
  -2 -11  12       32.40       28.40      5.43 o 
  -1 -11  12        2.60        4.45      3.21 o 
   0 -11  12        2.95        2.72      3.21 o 
   1 -11  12       93.14      103.49      9.39 o 
   2 -11  12       20.38       33.34      5.93 o 
   3 -11  12        0.34        2.20      2.07 o 
  -4 -10  12       39.10       41.95      4.36 o 
  -3 -10  12        1.11        0.99      2.10 o 
  -2 -10  12       71.05       67.43      7.41 o 
  -1 -10  12       81.79       75.83      7.66 o 
   0 -10  12       99.96       83.24      7.90 o 
   1 -10  12      107.17      126.46      9.63 o 
   2 -10  12       48.78       53.10      6.67 o 
   3 -10  12       45.55       55.78      4.36 o 
  -5  -9  12       10.76       11.73      2.97 o 
  -4  -9  12       39.16       40.81      8.27 o 
  -3  -9  12      171.87      158.88      8.15 o 
  -2  -9  12        7.05       11.14      2.72 o 
  -1  -9  12        2.82        7.16      3.46 o 
   0  -9  12      222.85      226.74     12.84 o 
   1  -9  12        8.57        6.67      3.21 o 
   2  -9  12       13.42       20.68      2.78 o 
   3  -9  12       74.55       83.17      4.13 o 
   4  -9  12       36.11       39.69      3.83 o 
  -5  -8  12        3.37        2.65      1.96 o 
  -4  -8  12       10.79        6.86      2.08 o 
  -3  -8  12      225.91      231.62      7.05 o 
  -2  -8  12      257.26      246.03      7.20 o 
  -1  -8  12        8.09       20.78      5.80 o 
   0  -8  12       62.65       66.69      6.42 o 
   1  -8  12      481.59      488.06     20.50 o 
   2  -8  12       30.28       29.82      2.52 o 
   3  -8  12        4.72        5.29      1.44 o 
   4  -8  12      131.40      149.54      5.69 o 
  -6  -7  12       26.06       22.80      3.40 o 
  -5  -7  12      193.54      187.04      7.85 o 
  -4  -7  12       53.02       37.10      2.99 o 
  -3  -7  12       27.45       22.47      2.42 o 
  -2  -7  12      336.72      364.10      9.10 o 
  -1  -7  12       33.02       28.93      2.42 o 
   0  -7  12      162.56      148.53      5.02 o 
   1  -7  12      156.95      179.82      5.70 o 
   2  -7  12      174.51      175.64      4.97 o 
   3  -7  12       24.87       30.64      2.75 o 
   4  -7  12        5.63        3.71      2.27 o 
  -6  -6  12       64.92       71.90      5.31 o 
  -5  -6  12       87.63       95.06      5.41 o 
  -4  -6  12       89.01       93.01      5.96 o 
  -3  -6  12      145.39      146.70      5.08 o 
  -2  -6  12        0.51       -0.83      0.99 o 
  -1  -6  12      499.34      494.76      9.50 o 
   0  -6  12      403.16      397.51      5.94 o 
   1  -6  12       13.05       11.25      0.88 o 
   2  -6  12      180.03      192.36      3.79 o 
   3  -6  12       69.07       68.48      2.80 o 
   4  -6  12      172.52      181.07      5.48 o 
  -7  -5  12       21.10       22.08      3.23 o 
  -6  -5  12      235.48      224.98      7.10 o 
  -5  -5  12       41.80       42.06      3.92 o 
  -4  -5  12       71.51       84.31      3.99 o 
  -3  -5  12       92.19       88.91      3.99 o 
  -2  -5  12      375.75      365.52     12.92 o 
  -1  -5  12       11.25       16.72      1.95 o 
   0  -5  12      156.60      162.73      3.12 o 
   1  -5  12      469.03      469.58      5.65 o 
   2  -5  12      129.07      121.88      2.75 o 
   3  -5  12       73.21       79.84      2.79 o 
   4  -5  12      197.17      197.10      5.02 o 
  -7  -4  12        0.08        1.23      2.00 o 
  -6  -4  12        6.56        5.91      1.86 o 
  -5  -4  12      118.84      117.45      4.80 o 
  -4  -4  12      178.53      160.34      5.56 o 
  -3  -4  12       22.64       22.87      2.33 o 
  -2  -4  12      720.68      692.48     14.21 o 
  -1  -4  12      122.41      111.43      6.12 o 
   0  -4  12       13.78       11.38      1.66 o 
   1  -4  12      157.71      150.71      3.07 o 
   2  -4  12      414.17      414.29      6.02 o 
   3  -4  12       24.96       29.28      1.73 o 
   4  -4  12        0.81        0.80      0.99 o 
  -7  -3  12       37.49       42.27      7.53 o 
  -6  -3  12        5.52        4.47      1.80 o 
  -5  -3  12       80.16       72.23      4.80 o 
  -4  -3  12       88.23      102.12      7.54 o 
  -3  -3  12       73.04       70.22      3.70 o 
  -2  -3  12       15.71       15.30      2.03 o 
  -1  -3  12      511.57      502.56      8.63 o 
   0  -3  12      452.04      431.73      7.75 o 
   1  -3  12       39.40       41.72      1.98 o 
   2  -3  12      280.44      278.09      6.05 o 
   3  -3  12       83.32       71.93      2.71 o 
   4  -3  12       91.62       90.10      2.92 o 
  -7  -2  12        3.82        0.30      2.00 o 
  -6  -2  12      267.57      249.36      7.65 o 
  -5  -2  12       14.45       14.45      2.14 o 
  -4  -2  12      168.24      170.62      5.89 o 
  -3  -2  12      137.56      147.47      5.37 o 
  -2  -2  12      489.52      477.12     10.97 o 
  -1  -2  12       36.34       39.56      2.18 o 
   0  -2  12      323.08      306.55      5.68 o 
   1  -2  12      171.43      175.03      4.13 o 
   2  -2  12       90.84       90.32      2.86 o 
   3  -2  12       72.41       70.76      2.82 o 
  -6  -1  12        1.14        2.03      1.85 o 
  -5  -1  12       64.55       66.72      3.80 o 
  -4  -1  12       20.02       17.48      2.37 o 
  -3  -1  12       54.02       53.52      3.46 o 
  -2  -1  12      489.81      482.53      8.68 o 
  -1  -1  12      176.35      165.76      5.00 o 
   0  -1  12       10.28        7.54      1.20 o 
   1  -1  12       53.36       53.45      2.40 o 
   2  -1  12      458.30      448.55      9.91 o 
   3  -1  12        1.50        3.63      1.17 o 
  -6   0  12        1.06        1.20      2.00 o 
  -5   0  12       52.84       45.12      3.69 o 
  -4   0  12      240.93      246.43      7.46 o 
  -3   0  12       59.24       64.85      3.19 o 
  -2   0  12       52.91       53.48      2.66 o 
  -1   0  12      180.05      179.88      4.74 o 
   0   0  12      228.15      222.22      4.90 o 
   1   0  12        0.63        3.85      1.21 o 
   2   0  12      187.98      184.54      5.92 o 
  -5   1  12        5.90        6.15      1.95 o 
  -4   1  12      157.85      164.32      5.24 o 
  -3   1  12       77.69       75.37      4.42 o 
  -2   1  12       89.36       99.12      3.61 o 
  -1   1  12        1.33        2.38      1.11 o 
   0   1  12      311.14      318.40      7.86 o 
   1   1  12       44.75       59.16      2.97 o 
  -4   2  12        1.98       -0.21      1.41 o 
  -3   2  12       10.92        8.61      1.58 o 
  -2   2  12      215.20      231.75      5.79 o 
  -1   2  12       28.67       30.33      2.06 o 
   0   2  12       18.81        9.53      1.89 o 
  -1 -11  13       34.72       46.43      6.92 o 
   0 -11  13       70.47       90.15      8.89 o 
   1 -11  13       11.50       11.36      4.45 o 
  -3 -10  13      104.62      110.63     16.67 o 
  -2 -10  13       10.34       11.11      4.20 o 
  -1 -10  13       81.79       77.80      7.90 o 
   0 -10  13       28.08       26.43      5.43 o 
   1 -10  13       34.12       32.11      5.68 o 
   2 -10  13       61.95       71.38      7.41 o 
  -4  -9  13      109.73      101.98      6.29 o 
  -3  -9  13        2.68        5.38      2.72 o 
  -2  -9  13        6.63        6.28      2.35 o 
  -1  -9  13      226.29      231.68     13.34 o 
   0  -9  13       25.76       23.46      4.69 o 
   1  -9  13       24.36       22.48      4.45 o 
   2  -9  13        8.24       10.87      3.70 o 
   3  -9  13       63.97       63.14      4.53 o 
  -5  -8  13        3.24        5.19      3.70 o 
  -4  -8  13       84.07       86.41      5.64 o 
  -3  -8  13       61.91       56.81      4.02 o 
  -2  -8  13       17.76       15.59      2.20 o 
  -1  -8  13       90.94       92.97      8.03 o 
   0  -8  13      218.05      229.95     12.84 o 
   1  -8  13       38.74       35.07      4.94 o 
   2  -8  13        2.26        1.98      1.82 o 
   3  -8  13      195.61      224.45      7.07 o 
  -5  -7  13       52.26       40.87      3.93 o 
  -4  -7  13       26.77       18.53      3.33 o 
  -3  -7  13      268.20      281.65      8.20 o 
  -2  -7  13      114.67      110.72      4.78 o 
  -1  -7  13       48.56       43.55      2.99 o 
   0  -7  13       23.34       23.64      2.37 o 
   1  -7  13      100.50      100.59      4.26 o 
   2  -7  13      140.69      156.91      9.86 o 
   3  -7  13       26.28       28.82      3.92 o 
  -6  -6  13       30.66       30.87      5.43 o 
  -5  -6  13       16.62       18.75      3.09 o 
  -4  -6  13      196.92      182.61      7.68 o 
  -3  -6  13       79.20       77.34      4.80 o 
  -2  -6  13       63.18       77.12      3.80 o 
  -1  -6  13      264.56      250.76      6.18 o 
   0  -6  13       74.14       72.60      2.55 o 
   1  -6  13      159.52      166.88      2.97 o 
   2  -6  13      111.03      115.08      3.65 o 
   3  -6  13      260.66      272.09      6.12 o 
  -6  -5  13       25.36       27.17      3.49 o 
  -5  -5  13       14.40       16.16      2.33 o 
  -4  -5  13      123.66      143.01      5.46 o 
  -3  -5  13      242.16      248.17      7.32 o 
  -2  -5  13        5.58        9.67      3.44 o 
  -1  -5  13      107.20      107.51      4.42 o 
   0  -5  13      529.09      539.75      9.00 o 
   1  -5  13        0.24        0.28      0.76 o 
   2  -5  13        0.70        0.99      0.86 o 
   3  -5  13      134.23      138.51      3.82 o 
  -6  -4  13      148.86      162.20     10.37 o 
  -5  -4  13        1.21        0.41      1.57 o 
  -4  -4  13        1.86        2.90      1.74 o 
  -3  -4  13      283.48      296.40      8.26 o 
  -2  -4  13      156.00      157.45      6.37 o 
  -1  -4  13        1.38        5.39      1.70 o 
   0  -4  13       47.76       47.36      2.17 o 
   1  -4  13      451.39      461.28      7.12 o 
   2  -4  13      126.91      136.57      3.20 o 
   3  -4  13       39.26       37.01      1.93 o 
  -6  -3  13        7.12        9.88      2.60 o 
  -5  -3  13       91.50      100.92      4.75 o 
  -4  -3  13      171.36      188.36      6.46 o 
  -3  -3  13       47.10       42.03      3.17 o 
  -2  -3  13      334.83      359.91      9.31 o 
  -1  -3  13       82.57       83.09      3.48 o 
   0  -3  13      104.01      108.28      3.23 o 
   1  -3  13      130.50      121.34      3.49 o 
   2  -3  13      118.70      116.87      3.98 o 
   3  -3  13       14.43       17.18      1.60 o 
  -6  -2  13        8.76       13.94      3.70 o 
  -5  -2  13       41.88       41.29      3.27 o 
  -4  -2  13      146.79      145.53     10.06 o 
  -3  -2  13       92.08       94.55      6.01 o 
  -2  -2  13        0.63        1.30      1.32 o 
  -1  -2  13      113.97      117.27      6.74 o 
   0  -2  13      506.26      529.61     10.28 o 
   1  -2  13        0.18        1.00      1.06 o 
   2  -2  13       82.78       86.92      3.43 o 
  -5  -1  13        0.37       -1.55      1.83 o 
  -4  -1  13       14.54       16.39      2.45 o 
  -3  -1  13      148.34      146.54      4.89 o 
  -2  -1  13      170.48      175.62      5.36 o 
  -1  -1  13        6.33        5.90      1.39 o 
   0  -1  13       64.58       68.24      3.17 o 
   1  -1  13       85.30       79.00      3.38 o 
  -4   0  13       38.09       43.95      3.33 o 
  -3   0  13        1.71        0.49      1.36 o 
  -2   0  13      269.39      268.98      6.27 o 
  -1   0  13       15.95       18.19      1.85 o 
   0   0  13       21.33       22.97      2.07 o 
  -2   1  13        4.39        4.06      1.43 o 
  -1 -10  14       18.39       17.54      4.69 o 
  -3  -9  14        1.40        3.02      2.35 o 
  -2  -9  14      152.71      149.43     11.11 o 
  -1  -9  14        8.78        4.45      3.46 o 
   0  -9  14        0.05       -0.25      2.47 o 
   1  -9  14       97.20      108.68      9.14 o 
  -3  -8  14        9.65       12.05      2.79 o 
  -2  -8  14        6.88        8.00      2.06 o 
  -1  -8  14      189.65      189.35      7.98 o 
   0  -8  14       22.37       18.28      4.20 o 
   1  -8  14        2.38        4.20      3.21 o 
   2  -8  14      152.47      165.98      9.88 o 
  -4  -7  14       74.41       76.32      7.66 o 
  -3  -7  14       44.46       37.11      3.66 o 
  -2  -7  14      106.92      121.40      7.04 o 
  -1  -7  14       59.04       70.62      3.89 o 
   0  -7  14       65.02       71.91      3.79 o 
   1  -7  14      100.44      106.87      5.56 o 
   2  -7  14        0.10       -0.49      1.45 o 
  -4  -6  14        0.63        0.62      2.07 o 
  -3  -6  14       75.94       77.63     14.20 o 
  -2  -6  14      110.09      114.34      6.02 o 
  -1  -6  14        6.46        3.58      2.10 o 
   0  -6  14       28.87       36.45      2.16 o 
   1  -6  14      268.59      294.22      9.96 o 
   2  -6  14      101.36      103.25      4.06 o 
  -5  -5  14       92.03       93.97      5.85 o 
  -4  -5  14       90.97       91.91      6.69 o 
  -3  -5  14        1.56       -1.03      1.45 o 
  -2  -5  14       25.33       27.18      2.80 o 
  -1  -5  14      284.25      285.44      8.56 o 
   0  -5  14       54.13       48.09      2.23 o 
   1  -5  14        0.23        0.65      1.06 o 
   2  -5  14      137.37      152.82      4.69 o 
  -5  -4  14        1.28        1.23      2.27 o 
  -4  -4  14       91.59       95.56      4.80 o 
  -3  -4  14       26.37       23.86      2.64 o 
  -2  -4  14       74.67       72.59      4.03 o 
  -1  -4  14      262.40      287.10      7.46 o 
   0  -4  14      144.60      152.76      3.97 o 
   1  -4  14       21.23       21.94      1.64 o 
  -4  -3  14        2.21        2.94      2.25 o 
  -3  -3  14       94.05      108.39      5.03 o 
  -2  -3  14      129.32      132.50      4.64 o 
  -1  -3  14       76.10       76.31      3.52 o 
   0  -3  14       46.87       46.57      2.32 o 
   1  -3  14       80.54       78.37      3.00 o 
  -4  -2  14      146.77      162.81      7.66 o 
  -3  -2  14       32.88       40.29      2.87 o 
  -2  -2  14       45.72       46.50      3.00 o 
  -1  -2  14      115.64      118.91      4.43 o 
   0  -2  14       13.65        9.47      1.50 o 
  -2  -1  14       30.12       30.72      2.59 o 
  -1  -7  15       97.69      100.56      5.76 o 
  -2  -6  15        4.30       -0.14      2.72 o 
  -1  -6  15       47.89       55.56      5.99 o 
  -2  -5  15      142.56      141.51      5.78 o 
  -1  -5  15       63.80       58.56      3.19 o 
                                                 
